# Supplementary material for: Transcriptome profiling of the feeding-to-fasting transition in chicken liver
Source: BMC Genomics. 2008 Dec 17;9:611. doi: 10.1186/1471-2164-9-611 (PMC2628918; doi:10.1186/1471-2164-9-611)
Supplement: Additional file 1 — List of the 1162 genes differentially expressed in the chicken liver after 16 h or 48 h of starvation ordered according to their HCA cluster. These 1162 genes i) were significantly differentially expressed between fasting and fed states (pvalue < 0.01), ii) exhibited at least an expression difference between two conditions exceeding an absolute 1.4 fold ratio, iii) were annoted through their human ortholog. The selected 0.01 pvalue that was corrected according to the false discovery rate (FDR) of Benjamini-Hochberg [25] ensures in average a number of false positive of 12 genes in the selected gene set. For each cluster, genes were ordered by decreasing log2(ratio) of the "Fst16-Fed" contrast for the clusters 1 and 2 and then of the "Fst48-Fed" contrast for the clusters 3 and 4. [file 1471-2164-9-611-S1.xls]

## Sheet: 1162genesDifavecID_unique
				Fasted 16h / Fed		Fasted 48h / Fed
GENE SYMBOL	GENE NAME	Accession number	cluster	Log2(Ratio)	P-Value	Log2(Ratio)	P-value
C14orf102	chromosome 14 open reading frame 102	ENSGALG00000010677	1	-2.38	1.12817e-06	-1.86	6.86455e-06
SORBS2	sorbin and SH3 domain containing 2	ENSGALG00000013427	1	-2.20	5.77382e-10	-0.71	0.00439661
TNFRSF9	tumor necrosis factor receptor superfamily, member 9	ENSGALG00000000543	1	-2.09	2.12058e-05	-1.22	0.00215035
GATM	glycine amidinotransferase (L-arginine:glycine amidinotransferase)	ENSGALG00000023435	1	-2.08	6.74864e-10	-0.33	0.166675
PCTK2	PCTAIRE protein kinase 2	ENSGALG00000011456	1	-1.78	1.65276e-05	-2.00	1.73922e-07
SLC16A3	solute carrier family 16, member 3 (monocarboxylic acid transporter 4)	ENSGALG00000002728	1	-1.77	2.61249e-07	-0.43	0.10037
PKP4	plakophilin 4	ENSGALG00000012561	1	-1.53	2.7548e-08	-0.93	2.11323e-05
NTAN1	N-terminal asparagine amidase	ENSGALG00000002835	1	-1.48	3.53611e-06	-0.95	0.000252514
PRDM16	PR domain containing 16	ENSGALG00000001063	1	-1.42	7.86428e-06	-1.12	2.82217e-05
CDH23	cadherin-like 23	ENSGALG00000004653	1	-1.41	3.30823e-06	-0.40	0.0878359
ZFHX4	zinc finger homeodomain 4	ENSGALG00000015673	1	-1.41	2.21277e-06	-1.43	1.06478e-07
AAMP	angio-associated, migratory cell protein	ENSGALG00000011445	1	-1.38	5.19903e-05	-0.76	0.00554478
COX5A	cytochrome c oxidase subunit Va	ENSGALG00000014121	1	-1.37	1.35033e-05	0.04	0.902515
FRMD5	FERM domain containing 5	ENSGALG00000008215	1	-1.36	1.42183e-08	-0.51	0.00324953
HIPK2	homeodomain interacting protein kinase 2	ENSGALG00000012792	1	-1.36	1.47197e-07	-0.91	1.55748e-05
PARP1	poly (ADP-ribose) polymerase family, member 1	ENSGALG00000009228	1	-1.33	5.12479e-07	-1.27	1.04971e-07
EVC2	Ellis van Creveld syndrome 2 (limbin)	ENSGALG00000015029	1	-1.32	3.90662e-06	-1.47	3.64985e-08
SNX17	sorting nexin 17	ENSGALG00000016517	1	-1.31	0.000132751	-0.25	0.392485
ANGPTL3	angiopoietin-like 3	ENSGALG00000010978	1	-1.31	1.34576e-05	-0.60	0.011037
EDC4	enhancer of mRNA decapping 4	ENSGALG00000001636	1	-1.29	3.30823e-06	-0.04	0.886041
UNC84A	unc-84 homolog A (C. elegans)	ENSGALG00000003781	1	-1.27	3.18255e-06	-0.59	0.00527143
SNCG	synuclein, gamma (breast cancer-specific protein 1)	ENSGALG00000002015	1	-1.27	5.38578e-05	-1.22	1.01017e-05
PAOX	polyamine oxidase (exo-N4-amino)	ENSGALG00000003557	1	-1.25	0.000328188	-0.87	0.00223135
GSN	gelsolin (amyloidosis, Finnish type)	ENSGALG00000001446	1	-1.25	0.000370654	-0.54	0.0569769
KRR1	KRR1, small subunit (SSU) processome component, homolog (yeast)	ENSGALG00000010227	1	-1.23	1.44627e-05	-1.05	1.74206e-05
APBA3	amyloid beta (A4) precursor protein-binding, family A, member 3 (X11-like 2)	ENSGALG00000000740	1	-1.20	4.57692e-05	-0.49	0.0350972
FAM39B	family with sequence similarity 39, member B	ENSGALG00000012974	1	-1.19	1.1293e-05	-0.92	5.6076e-05
ADAMTS3	ADAM metallopeptidase with thrombospondin type 1 motif, 3	ENSGALG00000011623	1	-1.19	3.53611e-06	-1.09	1.30043e-06
TXNL4B	thioredoxin-like 4B	ENSGALG00000015327	1	-1.18	0.000828908	-0.39	0.182443
SCD	stearoyl-CoA desaturase (delta-9-desaturase)	ENSGALG00000005739	1	-1.17	0.00393874	-0.62	0.0587692
RUSC1	RUN and SH3 domain containing 1	ENSGALG00000014635	1	-1.11	0.00659651	-1.34	0.000121646
PCSK6	proprotein convertase subtilisin_kexin type 6	ENSGALG00000007238	1	-1.10	2.94383e-05	0.30	0.163103
LYSMD4	LysM, putative peptidoglycan-binding, domain containing 4	ENSGALG00000007092	1	-1.09	0.000414008	-0.09	0.747028
CHRNA9	cholinergic receptor, nicotinic, alpha 9	ENSGALG00000014268	1	-1.09	0.000361734	-0.74	0.00320484
UGP2	UDP-glucose pyrophosphorylase 2	ENSGALG00000008855	1	-1.09	5.24716e-05	-0.53	0.0145252
SLC25A3	solute carrier family 25 (mitochondrial carrier; phosphate carrier), member 3	ENSGALG00000011514	1	-1.09	2.08201e-06	-0.76	5.1037e-05
ADH1A	alcohol dehydrogenase 1A (class I), alpha polypeptide	ENSGALG00000012250	1	-1.07	3.53611e-06	-0.45	0.0121555
RALGPS1	Ral GEF with PH domain and SH3 binding motif 1	ENSGALG00000000906	1	-1.07	0.000127491	-1.21	1.74423e-06
PMS1	PMS1 postmeiotic segregation increased 1 (S. cerevisiae)	ENSGALG00000002348	1	-1.07	8.15208e-06	-0.91	1.01017e-05
SERPINA12	serpin peptidase inhibitor, clade A (alpha-1 antiproteinase, antitrypsin), member 12	ENSGALG00000010969	1	-1.07	2.10262e-05	-0.30	0.133325
PDE4B	phosphodiesterase 4B, cAMP-specific (phosphodiesterase E4 dunce homolog, Drosophila)	ENSGALG00000011094	1	-1.06	2.22921e-07	-0.90	4.2247e-07
DDX52	DEAD (Asp-Glu-Ala-Asp) box polypeptide 52	ENSGALG00000005489	1	-1.06	8.22338e-06	-0.22	0.254983
HSPA5	heat shock 70kDa protein 5 (glucose-regulated protein, 78kDa)	ENSGALG00000001000	1	-1.04	0.00114149	0.21	0.457792
TECTA	tectorin alpha	ENSGALG00000006614	1	-1.04	0.000264955	0.14	0.56913
PRKAA2	protein kinase, AMP-activated, alpha 2 catalytic subunit	ENSGALG00000010826	1	-1.03	1.26545e-06	-0.76	1.64071e-05
SERINC3	serine incorporator 3	ENSGALG00000004220	1	-1.03	9.52992e-05	-0.56	0.00878945
KCTD12	potassium channel tetramerisation domain containing 12	ENSGALG00000009628	1	-1.02	0.00145594	-0.88	0.000985867
GLI2	GLI-Kruppel family member GLI2	ENSGALG00000011630	1	-1.02	2.81338e-05	-0.52	0.00735832
PCSK5	proprotein convertase subtilisin_kexin type 5	ENSGALG00000015164	1	-1.02	3.10872e-07	-0.70	2.00546e-05
AGL	amylo-1, 6-glucosidase, 4-alpha-glucanotransferase (glycogen debranching enzyme, glycogen storage disease type III)	ENSGALG00000005407	1	-1.01	9.52992e-05	-0.93	3.38078e-05
DAZ1	deleted in azoospermia 1	ENSGALG00000011243	1	-1.01	1.8189e-05	-1.22	4.85847e-08
CENPH	centromere protein H	ENSGALG00000014788	1	-1.01	0.00151446	-0.72	0.00559248
LYPLA2	lysophospholipase II	ENSGALG00000004002	1	-1.00	0.00160104	0.07	0.803273
ACLY	ATP citrate lyase	ENSGALG00000003475	1	-0.99	1.3356e-05	-0.57	0.00178462
COX19	COX19 cytochrome c oxidase assembly homolog (S. cerevisiae)	ENSGALG00000003822	1	-0.99	2.93273e-05	0.08	0.711467
ZNF704	zinc finger protein 704	ENSGALG00000015755	1	-0.98	0.0565753	-1.19	0.00324248
C6orf174	chromosome 6 open reading frame 174	ENSGALG00000014825	1	-0.97	0.000142588	-0.73	0.000513457
NUDT13	nudix (nucleoside diphosphate linked moiety X)-type motif 13	ENSGALG00000004319	1	-0.96	6.97616e-05	-0.31	0.111928
TNIK	TRAF2 and NCK interacting kinase	ENSGALG00000009298	1	-0.95	6.37674e-08	-0.89	2.20868e-08
FASN	fatty acid synthase	ENSGALG00000002747	1	-0.95	4.50021e-06	0.00	0.9942
ME1	malic enzyme 1, NADP(+)-dependent, cytosolic	ENSGALG00000015849	1	-0.94	1.74094e-05	-0.61	0.000689782
ORC1L	origin recognition complex, subunit 1-like (yeast)	ENSGALG00000010623	1	-0.94	4.71059e-06	-0.18	0.264697
BAIAP2L2	BAI1-associated protein 2-like 2	ENSGALG00000012285	1	-0.93	0.000331989	-0.71	0.0010265
ENPP6	ectonucleotide pyrophosphatase_phosphodiesterase 6	ENSGALG00000010645	1	-0.93	0.00198987	-0.34	0.164783
C6orf72	chromosome 6 open reading frame 72	ENSGALG00000012370	1	-0.93	0.000768522	-1.16	3.29925e-06
C18orf17	chromosome 18 open reading frame 17	ENSGALG00000015064	1	-0.92	0.00207938	-0.98	0.000137334
MRC2	mannose receptor, C type 2	ENSGALG00000000461	1	-0.91	1.00159e-05	-0.35	0.0300913
RHOT2	ras homolog gene family, member T2	ENSGALG00000002497	1	-0.91	0.00560054	0.04	0.887652
GSTA2	glutathione S-transferase A2	ENSGALG00000016325	1	-0.91	2.54656e-06	-0.10	0.558372
SPI1	spleen focus forming virus (SFFV) proviral integration oncogene spi1	ENSGALG00000008127	1	-0.90	2.13233e-05	0.02	0.924487
HNRPD	heterogeneous nuclear ribonucleoprotein D (AU-rich element RNA binding protein 1, 37kDa)	ENSGALG00000011184	1	-0.89	6.5456e-05	-0.78	4.91168e-05
SLC25A12	solute carrier family 25 (mitochondrial carrier, Aralar), member 12	ENSGALG00000009545	1	-0.89	0.00103571	-0.36	0.104502
LRRC8A	leucine rich repeat containing 8 family, member A	ENSGALG00000004573	1	-0.89	0.000313673	-1.01	5.02208e-06
TSKU	tsukushin	ENSGALG00000000761	1	-0.88	5.71212e-06	-0.51	0.000931393
BBS10	Bardet-Biedl syndrome 10	ENSGALG00000010241	1	-0.88	0.00891302	-1.14	8.08309e-05
ANKH	ankylosis, progressive homolog (mouse)	ENSGALG00000012964	1	-0.88	1.72017e-08	-0.43	0.00026938
KBTBD11	kelch repeat and BTB (POZ) domain containing 11	ENSGALG00000022887	1	-0.88	0.000918768	-0.09	0.699142
CTSC	cathepsin C	ENSGALG00000017239	1	-0.87	0.000105549	-0.46	0.0108204
ST6GALNAC5	ST6 (alpha-N-acetyl-neuraminyl-2,3-beta-galactosyl-1,3)-N-acetylgalactosaminide alpha-2,6-sialyltransferase 5	ENSGALG00000009021	1	-0.87	6.11696e-05	-0.42	0.0148924
TMEM81	transmembrane protein 81	ENSGALG00000000656	1	-0.86	0.0319921	-0.91	0.00444917
MITF	microphthalmia-associated transcription factor	ENSGALG00000007679	1	-0.86	0.000136606	-0.44	0.015426
PRRC1	proline-rich coiled-coil 1	ENSGALG00000014703	1	-0.86	0.00102549	-0.29	0.175476
PIK3C2G	phosphoinositide-3-kinase, class 2, gamma polypeptide	ENSGALG00000013117	1	-0.86	0.00069633	-1.40	1.97471e-08
KCNMB2	potassium large conductance calcium-activated channel, subfamily M, beta member 2	ENSGALG00000017469	1	-0.85	7.99405e-06	-0.45	0.00271113
PCP4	Purkinje cell protein 4	ENSGALG00000022819	1	-0.85	3.61898e-05	-0.70	6.20293e-05
ZNF508	zinc finger protein 508	ENSGALG00000012634	1	-0.85	0.00157962	0.10	0.674923
C1orf149	chromosome 1 open reading frame 149	ENSGALG00000002013	1	-0.84	1.07508e-07	-0.51	6.0121e-05
EPB41	erythrocyte membrane protein band 4.1 (elliptocytosis 1, RH-linked)	ENSGALG00000001329	1	-0.83	0.171732	-1.30	0.00347329
TMC6	transmembrane channel-like 6	ENSGALG00000007194	1	-0.83	0.00361475	-0.09	0.742173
RASGRF1	Ras protein-specific guanine nucleotide-releasing factor 1	ENSGALG00000008262	1	-0.83	2.12058e-05	-0.61	0.000196945
PRPF4	PRP4 pre-mRNA processing factor 4 homolog (yeast)	ENSGALG00000008857	1	-0.83	0.000245157	-0.41	0.0238807
ARID4A	AT rich interactive domain 4A (RBP1-like)	ENSGALG00000012037	1	-0.83	2.51018e-05	-0.72	1.99558e-05
DSCAM	Down syndrome cell adhesion molecule	ENSGALG00000016138	1	-0.82	0.000683813	-0.40	0.0394149
C9orf48	chromosome 9 open reading frame 48	ENSGALG00000005806	1	-0.82	0.000136606	-0.37	0.0300346
TNRC4	trinucleotide repeat containing 4	ENSGALG00000001966	1	-0.82	0.0046144	-0.29	0.230544
PDZRN4	PDZ domain containing RING finger 4	ENSGALG00000009530	1	-0.81	1.47197e-07	-0.98	2.4682e-10
DUSP14	dual specificity phosphatase 14	ENSGALG00000005455	1	-0.81	1.49177e-08	-0.56	1.5044e-06
SIM2	single-minded homolog 2 (Drosophila)	ENSGALG00000016044	1	-0.81	0.00278282	-0.76	0.000765111
UNC93B1	unc-93 homolog B1 (C. elegans)	ENSGALG00000024090	1	-0.80	0.00135093	0.53	0.0099985
KIAA0372	KIAA0372	ENSGALG00000014670	1	-0.80	0.000501285	-0.83	3.46435e-05
TOP1	topoisomerase (DNA) I	ENSGALG00000003681	1	-0.80	0.00325393	0.33	0.145533
PIGH	phosphatidylinositol glycan anchor biosynthesis, class H	ENSGALG00000009510	1	-0.80	0.000721216	-0.90	1.5807e-05
CYP51A1	cytochrome P450, family 51, subfamily A, polypeptide 1 (Lanosterol 14alpha-demethylase )	ENSGALG00000009365	1	-0.80	0.00280507	-0.28	0.207091
ZNF341	zinc finger protein 341	ENSGALG00000002968	1	-0.80	0.00112863	-0.08	0.72916
TBC1D2	TBC1 domain family, member 2	ENSGALG00000001944	1	-0.80	0.000517301	-0.37	0.0452209
MSI1	musashi homolog 1 (Drosophila)	ENSGALG00000007227	1	-0.80	0.00187342	-1.07	4.2201e-06
MTHFD1	methylenetetrahydrofolate dehydrogenase (NADP+ dependent) 1, methenyltetrahydrofolate cyclohydrolase, formyltetrahydrofolate synthetase	ENSGALG00000011797	1	-0.79	0.000918345	-1.14	3.75676e-07
IRS2	insulin receptor substrate 2	ENSGALG00000016839	1	-0.79	6.97616e-05	-0.28	0.0818769
MDH1B	malate dehydrogenase 1B, NAD (soluble)	ENSGALG00000008548	1	-0.78	0.00851328	-0.32	0.195941
BBS9	Bardet-Biedl syndrome 9	ENSGALG00000012188	1	-0.78	0.000190749	-0.69	0.000118224
ZNF291	zinc finger protein 291	ENSGALG00000002883	1	-0.78	0.000542622	-0.71	0.000219151
XG	Xg blood group	ENSGALG00000016656	1	-0.78	0.00068651	-0.23	0.219687
PPWD1	peptidylprolyl isomerase domain and WD repeat containing 1	ENSGALG00000014756	1	-0.78	0.000315742	0.18	0.331261
MAPK1	mitogen-activated protein kinase 1	ENSGALG00000001501	1	-0.78	1.44627e-05	-1.05	3.68297e-09
RAB11B	RAB11B, member RAS oncogene family	ENSGALG00000000613	1	-0.78	9.27535e-05	-0.74	2.02685e-05
TPRKB	TP53RK binding protein	ENSGALG00000013018	1	-0.77	2.94383e-05	-0.47	0.0016943
CD93	CD93 molecule	ENSGALG00000008359	1	-0.77	5.12479e-07	-0.23	0.0473391
MLKL	mixed lineage kinase domain-like	ENSGALG00000002766	1	-0.77	0.00373052	-0.36	0.0998821
CCDC51	coiled-coil domain containing 51	ENSGALG00000006465	1	-0.77	0.000234855	-0.20	0.250107
MAPK8IP3	mitogen-activated protein kinase 8 interacting protein 3	ENSGALG00000001772	1	-0.77	3.61898e-05	-0.52	0.00073305
SULT4A1	sulfotransferase family 4A, member 1	ENSGALG00000014189	1	-0.76	0.000792441	-0.05	0.805826
VPS37C	vacuolar protein sorting 37 homolog C (S. cerevisiae)	ENSGALG00000005197	1	-0.76	5.19903e-05	-0.50	0.001216
SFRS4	splicing factor, arginine_serine-rich 4	ENSGALG00000001411	1	-0.76	1.44627e-05	-1.00	5.76559e-09
KCNK13	potassium channel, subfamily K, member 13	ENSGALG00000010672	1	-0.76	1.32051e-06	-0.66	1.28744e-06
EPB41L2	erythrocyte membrane protein band 4.1-like 2	ENSGALG00000014004	1	-0.75	0.000768522	-1.07	3.75952e-07
BCAT1	branched chain aminotransferase 1, cytosolic	ENSGALG00000013177	1	-0.75	0.00718106	-0.02	0.927553
TFAP2B	transcription factor AP-2 beta (activating enhancer binding protein 2 beta)	ENSGALG00000016680	1	-0.75	1.48299e-05	-0.48	0.000618837
SETD1B	SET domain containing 1B	ENSGALG00000004324	1	-0.75	0.000297733	-0.20	0.247121
LZTR1	leucine-zipper-like transcription regulator 1	ENSGALG00000000384	1	-0.74	9.47637e-05	0.07	0.704393
CNBP	CCHC-type zinc finger, nucleic acid binding protein	ENSGALG00000005001	1	-0.74	0.00141585	-1.06	9.27658e-07
RNF145	ring finger protein 145	ENSGALG00000003691	1	-0.74	0.000912279	-0.37	0.0416525
GEM	GTP binding protein overexpressed in skeletal muscle	ENSGALG00000015954	1	-0.74	3.53611e-06	-0.35	0.0053089
HSPA2	heat shock 70kDa protein 2	ENSGALG00000011715	1	-0.74	7.33604e-05	-0.38	0.0110625
SEPN1	selenoprotein N, 1	ENSGALG00000001003	1	-0.74	3.27715e-07	-0.85	1.51078e-09
PBX1	pre-B-cell leukemia homeobox 1	ENSGALG00000003429	1	-0.73	0.00268287	-0.59	0.00318701
TAF12	TAF12 RNA polymerase II, TATA box binding protein (TBP)-associated factor, 20kDa	ENSGALG00000000991	1	-0.73	0.000422777	0.16	0.345824
C14orf133	chromosome 14 open reading frame 133	ENSGALG00000010459	1	-0.73	0.000311713	-0.78	1.30574e-05
INOC1	INO80 complex homolog 1 (S. cerevisiae)	ENSGALG00000008553	1	-0.73	0.00747154	-0.74	0.00102738
MTMR3	myotubularin related protein 3	ENSGALG00000008051	1	-0.73	0.000235307	0.03	0.858478
ANKRD10	ankyrin repeat domain 10	ENSGALG00000016850	1	-0.73	0.000131004	-0.04	0.832845
XPC	xeroderma pigmentosum, complementation group C	ENSGALG00000006357	1	-0.72	0.000792441	-0.61	0.000715482
NTN4	netrin 4	ENSGALG00000011406	1	-0.72	0.0018021	0.11	0.592274
CPNE2	copine II	ENSGALG00000001316	1	-0.72	0.000206154	-0.48	0.00263232
DGAT2L4	diacylglycerol O-acyltransferase 2-like 4	ENSGALG00000004367	1	-0.72	0.00104864	-0.29	0.11014
FAM65A	family with sequence similarity 65, member A	ENSGALG00000001809	1	-0.72	0.000319906	-0.46	0.00499533
ELAVL2	ELAV (embryonic lethal, abnormal vision, Drosophila)-like 2 (Hu antigen B)	ENSGALG00000015799	1	-0.72	0.00178109	-0.64	0.000874977
CDH4	cadherin 4, type 1, R-cadherin (retinal)	ENSGALG00000005102	1	-0.71	0.000855361	-1.07	1.33781e-07
INPPL1	inositol polyphosphate phosphatase-like 1	ENSGALG00000004336	1	-0.71	0.0130157	-0.71	0.00218346
RPS6KA3	ribosomal protein S6 kinase, 90kDa, polypeptide 3	ENSGALG00000016406	1	-0.70	0.00146288	-0.89	6.78063e-06
PPAPDC3	phosphatidic acid phosphatase type 2 domain containing 3	ENSGALG00000018700	1	-0.70	0.00699386	-0.20	0.349555
ENTPD3	ectonucleoside triphosphate diphosphohydrolase 3	ENSGALG00000011527	1	-0.70	9.61365e-05	-0.14	0.362925
DND1	dead end homolog 1 (zebrafish)	ENSGALG00000005898	1	-0.70	0.000843083	-0.09	0.618867
LSS	lanosterol synthase (2,3-oxidosqualene-lanosterol cyclase)	ENSGALG00000006198	1	-0.69	0.000792441	-0.76	2.7526e-05
ATP5J	ATP synthase, H+ transporting, mitochondrial F0 complex, subunit F6	ENSGALG00000015751	1	-0.69	0.000526925	-0.72	3.41535e-05
THSD7B	thrombospondin, type I, domain containing 7B	ENSGALG00000012362	1	-0.68	0.0264393	-0.66	0.00727926
DNAH9	dynein, axonemal, heavy chain 9	ENSGALG00000001111	1	-0.68	0.000251921	-0.83	1.02127e-06
IL11RA	interleukin 11 receptor, alpha	ENSGALG00000005848	1	-0.68	2.37558e-05	-0.81	8.10786e-08
ALDH9A1	aldehyde dehydrogenase 9 family, member A1	ENSGALG00000003495	1	-0.68	0.000155293	0.13	0.400629
CPNE7	copine VII	ENSGALG00000000507	1	-0.68	0.00704333	-0.83	0.000113149
PDIA4	protein disulfide isomerase family A, member 4	ENSGALG00000012415	1	-0.67	0.000403336	0.15	0.336053
KIAA2013	KIAA2013	ENSGALG00000004533	1	-0.67	9.70094e-07	-0.35	0.00116946
C1QTNF1	C1q and tumor necrosis factor related protein 1	ENSGALG00000011821	1	-0.67	0.00545249	-0.15	0.46429
ZFYVE20	zinc finger, FYVE domain containing 20	ENSGALG00000008500	1	-0.67	0.00754534	-0.65	0.00174713
BCHE	butyrylcholinesterase	ENSGALG00000009478	1	-0.65	0.00581232	-0.13	0.525212
HTR4	5-hydroxytryptamine (serotonin) receptor 4	ENSGALG00000001383	1	-0.65	0.00300722	-0.13	0.49122
AP2A2	adaptor-related protein complex 2, alpha 2 subunit	ENSGALG00000006799	1	-0.65	0.00232316	-0.15	0.414743
LIN28B	lin-28 homolog B (C. elegans)	ENSGALG00000015411	1	-0.65	0.00725554	0.25	0.218061
CEBPB	CCAAT_enhancer binding protein (C_EBP), beta	ENSGALG00000008014	1	-0.65	0.000212298	-0.78	1.13363e-06
ADAMTS17	ADAM metallopeptidase with thrombospondin type 1 motif, 17	ENSGALG00000007069	1	-0.65	0.0265561	-1.00	5.25024e-05
CBFA2T2	core-binding factor, runt domain, alpha subunit 2; translocated to, 2	ENSGALG00000003096	1	-0.64	0.0013093	-0.61	0.000336229
CRISP3	cysteine-rich secretory protein 3	ENSGALG00000016682	1	-0.64	0.0086458	0.05	0.832987
PITPNM1	phosphatidylinositol transfer protein, membrane-associated 1	ENSGALG00000013185	1	-0.64	0.00306875	-0.34	0.0531806
ATXN3	ataxin 3	ENSGALG00000010766	1	-0.64	1.48299e-05	-0.79	2.61164e-08
CLIP2	CAP-GLY domain containing linker protein 2	ENSGALG00000001291	1	-0.64	0.00264785	-0.16	0.358857
USP8	ubiquitin specific peptidase 8	ENSGALG00000005894	1	-0.64	0.00393874	-0.16	0.396353
B4GALT7	xylosylprotein beta 1,4-galactosyltransferase, polypeptide 7 (galactosyltransferase I)	ENSGALG00000024259	1	-0.64	0.000602379	-0.04	0.799567
MCCC2	methylcrotonoyl-Coenzyme A carboxylase 2 (beta)	ENSGALG00000002529	1	-0.63	0.00820835	-0.30	0.122265
PLLP	plasma membrane proteolipid (plasmolipin)	ENSGALG00000001391	1	-0.63	0.00144166	0.21	0.18973
RALA	v-ral simian leukemia viral oncogene homolog A (ras related)	ENSGALG00000012310	1	-0.62	1.14305e-05	-0.45	0.000120156
INSIG1	insulin induced gene 1	ENSGALG00000017394	1	-0.62	0.00726358	-0.39	0.0366233
ADORA1	adenosine A1 receptor	ENSGALG00000000168	1	-0.62	6.67266e-05	-0.08	0.534029
LOXL3	lysyl oxidase-like 3	ENSGALG00000013254	1	-0.62	0.00128923	-0.01	0.951671
EPS8L2	EPS8-like 2	ENSGALG00000024035	1	-0.62	6.0963e-05	-0.22	0.0700703
C17orf39	chromosome 17 open reading frame 39	ENSGALG00000004929	1	-0.62	0.00278027	-0.39	0.0190729
HINT1	histidine triad nucleotide binding protein 1	ENSGALG00000000428	1	-0.61	0.00744402	-0.74	0.000160081
CDH7	cadherin 7, type 2	ENSGALG00000013782	1	-0.61	0.000567215	0.01	0.962849
ARPC5L	actin related protein 2_3 complex, subunit 5-like	ENSGALG00000001014	1	-0.61	0.00781777	-0.03	0.882437
PALM	paralemmin	ENSGALG00000001846	1	-0.61	0.0041511	-0.33	0.0557997
PEX3	peroxisomal biogenesis factor 3	ENSGALG00000013777	1	-0.61	5.23165e-05	-0.76	1.03409e-07
GNB4	guanine nucleotide binding protein (G protein), beta polypeptide 4	ENSGALG00000008983	1	-0.61	0.0086458	0.11	0.599145
DDX19B	DEAD (Asp-Glu-Ala-As) box polypeptide 19B	ENSGALG00000010235	1	-0.61	0.00232869	-0.40	0.0127443
LRFN2	leucine rich repeat and fibronectin type III domain containing 2	ENSGALG00000010050	1	-0.61	0.000736469	-0.62	6.48621e-05
MORC3	MORC family CW-type zinc finger 3	ENSGALG00000016040	1	-0.61	0.000433316	-0.33	0.0180687
CDC73	cell division cycle 73, Paf1_RNA polymerase II complex component, homolog (S. cerevisiae)	ENSGALG00000002469	1	-0.61	0.00536754	-0.12	0.518218
KLHDC6	kelch domain containing 6	ENSGALG00000005970	1	-0.60	0.0407482	-0.70	0.00297247
ING2	inhibitor of growth family, member 2	ENSGALG00000010659	1	-0.60	0.0299217	-0.82	0.000314397
SLC26A9	solute carrier family 26, member 9	ENSGALG00000000745	1	-0.60	0.00145594	0.28	0.0614265
RNPEPL1	arginyl aminopeptidase (aminopeptidase B)-like 1	ENSGALG00000008321	1	-0.60	0.189678	-0.85	0.00921764
C9orf94	chromosome 9 open reading frame 94	ENSGALG00000015095	1	-0.60	0.000875838	-0.08	0.618451
SLC7A3	solute carrier family 7 (cationic amino acid transporter, y+ system), member 3	ENSGALG00000005727	1	-0.59	1.07684e-05	-0.16	0.143461
CORO7	coronin 7	ENSGALG00000007801	1	-0.59	0.0010058	-0.41	0.00530298
CCNG1	cyclin G1	ENSGALG00000001718	1	-0.59	0.00351561	0.07	0.725084
BLMH	bleomycin hydrolase	ENSGALG00000004259	1	-0.59	0.00316421	-0.56	0.000829557
GBE1	glucan (1,4-alpha-), branching enzyme 1 (glycogen branching enzyme, Andersen disease, glycogen storage disease type IV)	ENSGALG00000015506	1	-0.59	0.00312911	-0.57	0.000681636
MAPK14	mitogen-activated protein kinase 14	ENSGALG00000019759	1	-0.59	0.00061847	-0.14	0.325146
PTPN9	protein tyrosine phosphatase, non-receptor type 9	ENSGALG00000001664	1	-0.59	7.96626e-05	-0.59	6.8812e-06
SLC2A3	solute carrier family 2 (facilitated glucose transporter), member 3	ENSGALG00000014324	1	-0.58	0.00317564	0.27	0.0914372
TRPV4	transient receptor potential cation channel, subfamily V, member 4	ENSGALG00000005152	1	-0.58	0.00410897	0.08	0.652352
HSPB8	heat shock 22kDa protein 8	ENSGALG00000007383	1	-0.58	5.19903e-05	-0.30	0.00790616
RPL31	ribosomal protein L31	ENSGALG00000016775	1	-0.57	0.000463399	-0.46	0.00073047
NUP155	nucleoporin 155kDa	ENSGALG00000003688	1	-0.57	0.0111412	-0.73	0.000133263
DYDC1	DPY30 domain containing 1	ENSGALG00000002432	1	-0.57	0.0012439	0.08	0.60688
OPN5	opsin 5	ENSGALG00000016725	1	-0.57	0.127217	-0.74	0.00775019
EXOSC9	exosome component 9	ENSGALG00000011884	1	-0.57	0.00394998	-0.47	0.00384574
BACH1	BTB and CNC homology 1, basic leucine zipper transcription factor 1	ENSGALG00000015828	1	-0.57	0.00232869	-0.53	0.000716304
C14orf104	chromosome 14 open reading frame 104	ENSGALG00000012232	1	-0.57	0.00128923	-0.22	0.132487
ARFIP1	ADP-ribosylation factor interacting protein 1 (arfaptin 1)	ENSGALG00000010105	1	-0.56	0.0046144	-0.60	0.00036837
ENTPD5	ectonucleoside triphosphate diphosphohydrolase 5	ENSGALG00000010202	1	-0.56	0.0050209	-0.89	1.26571e-06
PSD	pleckstrin and Sec7 domain containing	ENSGALG00000005680	1	-0.56	0.000367603	-0.46	0.000523822
C1orf107	chromosome 1 open reading frame 107	ENSGALG00000009887	1	-0.56	0.00725554	-0.57	0.000936234
PLEKHA6	pleckstrin homology domain containing, family A member 6	ENSGALG00000000587	1	-0.56	0.00278027	-0.83	1.27313e-06
STAC	SH3 and cysteine rich domain	ENSGALG00000012051	1	-0.56	0.000784403	-0.07	0.645383
SPAM1	sperm adhesion molecule 1 (PH-20 hyaluronidase, zona pellucida binding)	ENSGALG00000008761	1	-0.56	0.000230145	-0.27	0.025913
UCK1	uridine-cytidine kinase 1	ENSGALG00000003732	1	-0.55	0.00682884	-0.33	0.0439058
APEH	N-acylaminoacyl-peptide hydrolase	ENSGALG00000002784	1	-0.55	0.00437349	-0.36	0.0223688
BMP5	bone morphogenetic protein 5	ENSGALG00000016293	1	-0.55	0.000444204	-0.02	0.893925
ING5	inhibitor of growth family, member 5	ENSGALG00000006317	1	-0.55	0.00148947	-0.64	2.31179e-05
DLGAP3	discs, large (Drosophila) homolog-associated protein 3	ENSGALG00000002526	1	-0.54	0.000422777	-0.20	0.103235
AGGF1	angiogenic factor with G patch and FHA domains 1	ENSGALG00000004311	1	-0.54	0.000165884	-0.35	0.00295242
C10orf65	chromosome 10 open reading frame 65	ENSGALG00000006134	1	-0.54	0.00777826	0.40	0.0142732
DOCK2	dedicator of cytokinesis 2	ENSGALG00000002080	1	-0.54	0.0035694	-0.66	4.18196e-05
GABRG3	gamma-aminobutyric acid (GABA) A receptor, gamma 3	ENSGALG00000019144	1	-0.54	0.00114149	-0.32	0.0177032
CCDC15	coiled-coil domain containing 15	ENSGALG00000000412	1	-0.53	0.0027934	-0.53	0.000382666
FANCD2	Fanconi anemia, complementation group D2	ENSGALG00000003720	1	-0.53	0.00623808	0.01	0.955729
ABHD3	abhydrolase domain containing 3	ENSGALG00000014938	1	-0.53	0.0037354	0.15	0.332235
C10orf80	chromosome 10 open reading frame 80	ENSGALG00000008417	1	-0.53	0.0107474	-0.76	2.7526e-05
C10orf119	chromosome 10 open reading frame 119	ENSGALG00000009455	1	-0.53	0.00278338	-0.40	0.00520294
FMNL1	formin-like 1	ENSGALG00000000694	1	-0.53	0.0590574	-0.77	0.000555762
CXorf34	chromosome X open reading frame 34	ENSGALG00000005049	1	-0.52	0.00123652	-0.62	1.42463e-05
SLC27A4	solute carrier family 27 (fatty acid transporter), member 4	ENSGALG00000004965	1	-0.52	0.00721384	-0.67	6.1625e-05
ADCY9	adenylate cyclase 9	ENSGALG00000007779	1	-0.52	0.00176404	-0.29	0.0302186
ASXL2	additional sex combs like 2 (Drosophila)	ENSGALG00000016531	1	-0.51	0.00191702	-0.59	4.3541e-05
RRM2B	ribonucleotide reductase M2 B (TP53 inducible)	ENSGALG00000016049	1	-0.51	0.00659651	-0.59	0.000250418
TMEM32	transmembrane protein 32	ENSGALG00000006162	1	-0.51	0.000913469	-0.19	0.129603
PLA2G12B	phospholipase A2, group XIIB	ENSGALG00000004332	1	-0.51	0.00237506	0.00	0.983264
PLXNA4A	plexin A4, A	ENSGALG00000006473	1	-0.51	0.00588009	-0.14	0.356189
IL17D	interleukin 17D	ENSGALG00000022721	1	-0.51	0.0147415	-0.68	0.000117492
SBF2	SET binding factor 2	ENSGALG00000005716	1	-0.51	0.00279317	-0.52	0.000314397
COIL	coilin	ENSGALG00000003158	1	-0.51	0.00294305	0.00	0.991837
PPP1CC	protein phosphatase 1, catalytic subunit, gamma isoform	ENSGALG00000004571	1	-0.50	0.00766605	-0.38	0.0130045
CACNA1G	calcium channel, voltage-dependent, T type, alpha 1G subunit	ENSGALG00000007623	1	-0.50	7.07788e-05	-0.35	0.000654354
TRPM5	transient receptor potential cation channel, subfamily M, member 5	ENSGALG00000006521	1	-0.49	0.00645751	-0.45	0.00251484
NPM3	nucleophosmin_nucleoplasmin, 3	ENSGALG00000007704	1	-0.49	0.00207938	-0.69	2.15466e-06
SAMSN1	SAM domain, SH3 domain and nuclear localization signals 1	ENSGALG00000015679	1	-0.49	0.00660812	-0.13	0.376653
FABP3	fatty acid binding protein 3, muscle and heart (mammary-derived growth inhibitor)	ENSGALG00000000620	1	-0.47	0.0314606	-0.83	1.2388e-05
C6orf32	chromosome 6 open reading frame 32	ENSGALG00000013624	1	-0.47	0.00610207	-0.56	0.000159303
EIF2B4	eukaryotic translation initiation factor 2B, subunit 4 delta, 67kDa	ENSGALG00000012471	1	-0.46	0.0195567	-0.66	8.09662e-05
TOR1AIP2	torsin A interacting protein 2	ENSGALG00000004017	1	-0.46	0.00747109	-0.55	0.000147698
LARP5	La ribonucleoprotein domain family, member 5	ENSGALG00000006672	1	-0.45	0.0334093	-0.82	8.88256e-06
C1orf31	chromosome 1 open reading frame 31	ENSGALG00000011001	1	-0.44	0.00448187	-0.49	0.000203307
NSD1	nuclear receptor binding SET domain protein 1	ENSGALG00000002971	1	-0.44	0.013429	-0.52	0.000491328
PLCL1	phospholipase C-like 1	ENSGALG00000008113	1	-0.44	0.0119436	-0.78	1.1974e-06
USP19	ubiquitin specific peptidase 19	ENSGALG00000006824	1	-0.43	0.0155567	-0.52	0.000434341
PRKAG3	protein kinase, AMP-activated, gamma 3 non-catalytic subunit	ENSGALG00000011360	1	-0.43	0.0263913	-0.49	0.00159833
NDUFS8	NADH dehydrogenase (ubiquinone) Fe-S protein 8, 23kDa (NADH-coenzyme Q reductase)	ENSGALG00000017675	1	-0.42	0.0235093	-0.56	0.000270124
SAFB2	scaffold attachment factor B2	ENSGALG00000001948	1	-0.40	0.0251134	-0.49	0.000770208
RPAIN	RPA interacting protein	ENSGALG00000001666	1	-0.39	0.122881	-0.53	0.00513733
GNG11	guanine nucleotide binding protein (G protein), gamma 11	ENSGALG00000009515	1	-0.39	0.0334093	-0.73	6.30375e-06
YPEL4	yippee-like 4 (Drosophila)	ENSGALG00000007374	1	-0.39	0.0103772	-0.56	2.34982e-05
ANPEP	alanyl (membrane) aminopeptidase (aminopeptidase N, aminopeptidase M, microsomal aminopeptidase, CD13, p150)	ENSGALG00000008277	1	-0.38	0.142773	-0.51	0.00818247
RNF113A	ring finger protein 113A	ENSGALG00000000538	1	-0.37	0.0740351	-0.55	0.000811353
ST6GAL1	ST6 beta-galactosamide alpha-2,6-sialyltranferase 1	ENSGALG00000005550	1	-0.36	0.148836	-0.51	0.00559248
CD40	CD40 molecule, TNF receptor superfamily member 5	ENSGALG00000007015	1	-0.36	0.00902035	-0.52	1.62089e-05
ANGPT1	angiopoietin 1	ENSGALG00000016083	1	-0.33	0.255467	-0.58	0.00433316
MTRF1L	mitochondrial translational release factor 1-like	ENSGALG00000013609	1	-0.33	0.0447271	-0.52	0.00010698
SREBF2	sterol regulatory element binding transcription factor 2	ENSGALG00000011916	1	-0.30	0.128358	-0.50	0.000802142
PIP5K3	phosphatidylinositol-3-phosphate_phosphatidylinositol 5-kinase, type III	ENSGALG00000008842	1	-0.28	0.0408948	-0.56	2.63864e-06
HMGCL	3-hydroxymethyl-3-methylglutaryl-Coenzyme A lyase (hydroxymethylglutaricaciduria)	ENSGALG00000004057	2	2.32	5.90194e-14	0.61	0.001473
CPT1A	carnitine palmitoyltransferase 1A (liver)	ENSGALG00000007077	2	2.11	5.48017e-16	0.59	0.000132242
PECI	peroxisomal D3,D2-enoyl-CoA isomerase	ENSGALG00000012809	2	1.84	1.15641e-12	0.88	2.22459e-06
HMGCS1	3-hydroxy-3-methylglutaryl-Coenzyme A synthase 1 (soluble)	ENSGALG00000014862	2	1.64	1.8105e-15	-0.21	0.0740044
PCK1	phosphoenolpyruvate carboxykinase 1 (soluble)	ENSGALG00000007636	2	1.48	1.86886e-10	0.18	0.262217
CYP2C18	cytochrome P450, family 2, subfamily C, polypeptide 18	ENSGALG00000005795	2	1.35	0.000363284	0.37	0.241204
HADHA	hydroxyacyl-Coenzyme A dehydrogenase_3-ketoacyl-Coenzyme A thiolase_enoyl-Coenzyme A hydratase (trifunctional protein), alpha subunit	ENSGALG00000016536	2	1.33	3.5228e-12	0.38	0.00246633
ACAA1	acetyl-Coenzyme A acyltransferase 1 (peroxisomal 3-oxoacyl-Coenzyme A thiolase)	ENSGALG00000005860	2	1.22	1.42204e-12	0.93	2.50554e-10
GFRA3	GDNF family receptor alpha 3	ENSGALG00000007620	2	1.21	1.47781e-11	0.57	1.43191e-05
ALB	albumin	ENSGALG00000020180	2	1.17	0.00536734	0.04	0.930109
ACOX1	acyl-Coenzyme A oxidase 1, palmitoyl	ENSGALG00000002159	2	1.15	1.72017e-08	0.62	7.61469e-05
RBP4	retinol binding protein 4, plasma	ENSGALG00000006629	2	1.11	8.86466e-09	0.56	0.000121928
CYP3A43	cytochrome P450, family 3, subfamily A, polypeptide 43	ENSGALG00000004449	2	1.08	2.217e-07	0.70	3.41535e-05
SEPP1	selenoprotein P, plasma, 1	ENSGALG00000014857	2	1.06	1.74957e-09	0.75	2.41636e-07
IGFBP1	insulin-like growth factor binding protein 1	ENSGALG00000012437	2	0.99	9.12875e-07	0.23	0.133216
IDH1	isocitrate dehydrogenase 1 (NADP+), soluble	ENSGALG00000008818	2	0.98	1.67117e-05	0.11	0.562057
FBP1	fructose-1,6-bisphosphatase 1	ENSGALG00000012613	2	0.95	5.15488e-11	0.58	2.81326e-07
ANKS4B	ankyrin repeat and sterile alpha motif domain containing 4B	ENSGALG00000002442	2	0.90	0.000430339	-0.05	0.824999
TACSTD2	tumor-associated calcium signal transducer 2	ENSGALG00000010867	2	0.89	0.000370654	0.51	0.0125999
ENDOGL1	endonuclease G-like 1	ENSGALG00000006153	2	0.87	5.7395e-05	0.50	0.00439489
VPS24	vacuolar protein sorting 24 homolog (S. cerevisiae)	ENSGALG00000015805	2	0.87	9.95196e-05	0.04	0.851131
USP48	ubiquitin specific peptidase 48	ENSGALG00000014139	2	0.85	1.462e-05	0.61	0.000172567
RNMTL1	RNA methyltransferase like 1	ENSGALG00000004799	2	0.85	1.38759e-05	0.18	0.262217
ACSL1	acyl-CoA synthetase long-chain family member 1	ENSGALG00000010628	2	0.82	1.04513e-06	0.05	0.729357
TLE1	transducin-like enhancer of split 1 (E(sp1) homolog, Drosophila)	ENSGALG00000012575	2	0.80	6.3099e-05	0.19	0.253943
GLS	glutaminase	ENSGALG00000007552	2	0.80	2.94383e-05	-0.14	0.372495
SERPINC1	serpin peptidase inhibitor, clade C (antithrombin), member 1	ENSGALG00000004591	2	0.79	1.5378e-06	0.36	0.00434473
SAE2	SUMO1 activating enzyme subunit 2	ENSGALG00000005006	2	0.77	2.65128e-05	-0.22	0.124333
MCF2	MCF.2 cell line derived transforming sequence	ENSGALG00000006562	2	0.76	0.00244679	0.43	0.0344534
DOLPP1	dolichyl pyrophosphate phosphatase 1	ENSGALG00000004485	2	0.76	1.48299e-05	0.58	7.47902e-05
APOB	apolipoprotein B (including Ag(x) antigen)	ENSGALG00000016491	2	0.75	1.72017e-08	0.34	0.000597346
EEFSEC	eukaryotic elongation factor, selenocysteine-tRNA-specific	ENSGALG00000005913	2	0.75	0.00431351	0.34	0.112737
FBP2	fructose-1,6-bisphosphatase 2	ENSGALG00000012612	2	0.74	2.217e-07	0.54	6.85186e-06
TACC1	transforming, acidic coiled-coil containing protein 1	ENSGALG00000024103	2	0.74	0.000370605	0.43	0.0108204
DEADC1	deaminase domain containing 1	ENSGALG00000019976	2	0.71	0.000738952	0.03	0.882261
STON1	stonin 1	ENSGALG00000009092	2	0.71	0.00456774	-0.16	0.463783
C1orf59	chromosome 1 open reading frame 59	ENSGALG00000001959	2	0.71	0.00431063	-0.78	0.000203228
ANTXR1	anthrax toxin receptor 1	ENSGALG00000000098	2	0.71	0.003462	0.26	0.194394
FABP1	fatty acid binding protein 1, liver	ENSGALG00000015937	2	0.70	0.00522279	0.18	0.406046
C1orf121	chromosome 1 open reading frame 121	ENSGALG00000010678	2	0.69	0.00891302	0.04	0.877785
ACAT1	acetyl-Coenzyme A acetyltransferase 1 (acetoacetyl Coenzyme A thiolase)	ENSGALG00000017163	2	0.69	1.74094e-05	0.37	0.00348579
CCDC55	coiled-coil domain containing 55	ENSGALG00000004186	2	0.68	0.00257872	-0.38	0.039219
STOML2	stomatin (EPB72)-like 2	ENSGALG00000002064	2	0.68	0.0032616	0.03	0.903261
PLCZ1	phospholipase C, zeta 1	ENSGALG00000013123	2	0.67	7.96626e-05	0.47	0.000764401
GNG4	guanine nucleotide binding protein (G protein), gamma 4	ENSGALG00000010986	2	0.67	4.71059e-06	-0.06	0.626269
CYP4A22	cytochrome P450, family 4, subfamily A, polypeptide 22	ENSGALG00000020688	2	0.67	0.000399486	-0.05	0.76241
REPS1	RALBP1 associated Eps domain containing 1	ENSGALG00000013829	2	0.67	0.000919081	0.26	0.110468
DCTN6	dynactin 6	ENSGALG00000010298	2	0.66	0.000683813	0.36	0.0227933
LARP1	La ribonucleoprotein domain family, member 1	ENSGALG00000004001	2	0.66	0.000443149	0.06	0.747522
ZC3H11A	zinc finger CCCH-type containing 11A	ENSGALG00000000541	2	0.65	0.00361475	-0.06	0.780279
SDC2	syndecan 2	ENSGALG00000015999	2	0.65	0.00800617	-0.01	0.968883
CHIC1	cysteine-rich hydrophobic domain 1	ENSGALG00000007660	2	0.65	0.00102482	-0.11	0.514535
DHX29	DEAH (Asp-Glu-Ala-His) box polypeptide 29	ENSGALG00000014700	2	0.64	0.000228122	0.07	0.654053
MLL3	myeloid_lymphoid or mixed-lineage leukemia 3	ENSGALG00000006264	2	0.62	0.000402595	-0.03	0.859115
CHRNB3	cholinergic receptor, nicotinic, beta 3	ENSGALG00000015384	2	0.62	0.0018059	0.52	0.00145103
RAB39	RAB39, member RAS oncogene family	ENSGALG00000017166	2	0.61	0.00512782	-0.14	0.451611
AMH	anti-Mullerian hormone	ENSGALG00000000827	2	0.61	0.00459827	-0.10	0.601831
SYN2	synapsin II	ENSGALG00000004955	2	0.60	0.000215679	0.18	0.174353
ELF1	E74-like factor 1 (ets domain transcription factor)	ENSGALG00000016947	2	0.60	0.00950104	0.19	0.313489
SLC16A1	solute carrier family 16, member 1 (monocarboxylic acid transporter 1)	ENSGALG00000001717	2	0.59	0.00497371	0.36	0.035881
C14orf118	chromosome 14 open reading frame 118	ENSGALG00000010350	2	0.59	0.00200469	0.28	0.0662307
SACS	spastic ataxia of Charlevoix-Saguenay (sacsin)	ENSGALG00000017120	2	0.59	0.000251921	0.25	0.0556713
BBOX1	butyrobetaine (gamma), 2-oxoglutarate dioxygenase (gamma-butyrobetaine hydroxylase) 1	ENSGALG00000013297	2	0.59	0.000683813	0.16	0.275591
DNAJB4	DnaJ (Hsp40) homolog, subfamily B, member 4	ENSGALG00000008916	2	0.58	0.0149648	0.52	0.007613
PRR6	proline rich 6	ENSGALG00000004503	2	0.58	0.0016723	-0.03	0.862458
DUS2L	dihydrouridine synthase 2-like, SMM1 homolog (S. cerevisiae)	ENSGALG00000003407	2	0.58	2.12058e-05	0.26	0.0169265
IGJ	immunoglobulin J polypeptide, linker protein for immunoglobulin alpha and mu polypeptides	ENSGALG00000011551	2	0.54	0.00156402	0.24	0.0896227
WDTC1	WD and tetratricopeptide repeats 1	ENSGALG00000000943	2	0.54	0.00201209	0.16	0.270064
ANKS3	ankyrin repeat and sterile alpha motif domain containing 3	ENSGALG00000000643	2	0.54	0.00162005	-0.08	0.621708
VIL2	villin 2 (ezrin)	ENSGALG00000013742	2	0.53	0.000549747	-0.46	0.000443887
VAPA	VAMP (vesicle-associated membrane protein)-associated protein A, 33kDa	ENSGALG00000014142	2	0.53	0.00474038	0.17	0.286189
AVPR1A	arginine vasopressin receptor 1A	ENSGALG00000009808	2	0.53	2.87322e-05	0.43	6.88625e-05
NAT10	N-acetyltransferase 10	ENSGALG00000014573	2	0.53	0.000264955	-0.19	0.111928
NOL8	nucleolar protein 8	ENSGALG00000004750	2	0.52	0.00891302	-0.23	0.165112
GGA1	golgi associated, gamma adaptin ear containing, ARF binding protein 1	ENSGALG00000012428	2	0.52	0.00777208	0.38	0.0177935
GYG2	glycogenin 2	ENSGALG00000016655	2	0.52	6.0963e-05	-0.23	0.0261455
HDAC2	histone deacetylase 2	ENSGALG00000014991	2	0.52	0.00922269	-0.44	0.006262
GJB1	gap junction protein, beta 1, 32kDa	ENSGALG00000005541	2	0.51	0.0057638	0.33	0.0279191
PANK1	pantothenate kinase 1	ENSGALG00000006431	2	0.51	0.00258775	0.21	0.137552
ACE2	angiotensin I converting enzyme (peptidyl-dipeptidase A) 2	ENSGALG00000016554	2	0.51	0.00153721	-0.15	0.256928
SMARCA5	SWI_SNF related, matrix associated, actin dependent regulator of chromatin, subfamily a, member 5	ENSGALG00000009913	2	0.51	0.00459827	-0.31	0.0352559
COPS7A	COP9 constitutive photomorphogenic homolog subunit 7A (Arabidopsis)	ENSGALG00000014467	2	0.51	0.00891302	0.19	0.247121
ADIPOR2	adiponectin receptor 2	ENSGALG00000013000	2	0.51	0.000193627	0.07	0.584886
SVIL	supervillin	ENSGALG00000007331	2	0.50	0.000323527	-0.21	0.0671308
PSMD10	proteasome (prosome, macropain) 26S subunit, non-ATPase, 10	ENSGALG00000008287	2	0.50	0.00068651	0.14	0.260895
LRRC59	leucine rich repeat containing 59	ENSGALG00000007673	2	0.50	0.00156402	0.05	0.734181
RPL35	ribosomal protein L35	ENSGALG00000001039	2	0.50	0.00052831	0.03	0.843982
LPIN1	lipin 1	ENSGALG00000016456	2	0.50	0.00227872	-0.22	0.105896
PDK4	pyruvate dehydrogenase kinase, isozyme 4	ENSGALG00000009700	2	0.50	0.000264955	0.18	0.10004
TNFRSF10A	tumor necrosis factor receptor superfamily, member 10a	ENSGALG00000000452	2	0.49	0.00183334	-0.07	0.614996
MPHOSPH6	M-phase phosphoprotein 6	ENSGALG00000005477	2	0.49	0.00670582	-0.26	0.0760078
SCP2	sterol carrier protein 2	ENSGALG00000010652	2	0.49	0.00546177	0.11	0.458352
RPL39L	ribosomal protein L39-like	ENSGALG00000008620	2	0.49	0.0010058	0.20	0.0951634
MDN1	MDN1, midasin homolog (yeast)	ENSGALG00000015733	2	0.47	0.0155567	-0.54	0.000753589
TUBB2C	tubulin, beta 2C	ENSGALG00000008586	2	0.40	0.0617219	-0.55	0.00115535
RNPEP	arginyl aminopeptidase (aminopeptidase B)	ENSGALG00000000374	3	-1.28	0.000792709	-1.78	5.36557e-07
ORC2L	origin recognition complex, subunit 2-like (yeast)	ENSGALG00000008234	3	-0.19	0.676271	-1.64	2.06438e-08
CHRNA4	cholinergic receptor, nicotinic, alpha 4	ENSGALG00000005801	3	-0.28	0.308959	-1.56	2.4682e-10
CAPZA2	capping protein (actin filament) muscle Z-line, alpha 2	ENSGALG00000009385	3	-0.81	0.165863	-1.56	0.000411115
IMPDH2	IMP (inosine monophosphate) dehydrogenase 2	ENSGALG00000006910	3	-0.74	0.00648387	-1.55	1.28441e-08
PEX1	peroxisome biogenesis factor 1	ENSGALG00000009410	3	-0.53	0.373943	-1.49	0.000231136
C6orf115	chromosome 6 open reading frame 115	ENSGALG00000013826	3	-0.34	0.469489	-1.47	6.65651e-06
OGDH	oxoglutarate (alpha-ketoglutarate) dehydrogenase (lipoamide)	ENSGALG00000014155	3	-0.47	0.0800384	-1.46	8.00164e-09
CNTN4	contactin 4	ENSGALG00000008263	3	0.10	0.870004	-1.45	4.57037e-06
C3orf31	chromosome 3 open reading frame 31	ENSGALG00000004940	3	-0.39	0.179983	-1.43	2.38185e-08
DMAP1	DNA methyltransferase 1 associated protein 1	ENSGALG00000010104	3	-0.07	0.903102	-1.40	2.08279e-07
PLCB4	phospholipase C, beta 4	ENSGALG00000008907	3	-0.14	0.894957	-1.38	0.00378172
SNRPA1	small nuclear ribonucleoprotein polypeptide A_	ENSGALG00000007170	3	-0.06	0.890011	-1.37	2.61164e-08
ATAD1	ATPase family, AAA domain containing 1	ENSGALG00000003652	3	0.36	0.309424	-1.36	5.36557e-07
XPNPEP1	X-prolyl aminopeptidase (aminopeptidase P) 1, soluble	ENSGALG00000008523	3	-0.14	0.833612	-1.35	7.26563e-05
RAB36	RAB36, member RAS oncogene family	ENSGALG00000006710	3	0.05	0.93199	-1.34	5.19861e-06
CCNH	cyclin H	ENSGALG00000015641	3	-0.17	0.658546	-1.32	8.92156e-08
TADA3L	transcriptional adaptor 3 (NGG1 homolog, yeast)-like	ENSGALG00000006688	3	-0.32	0.469199	-1.31	1.32128e-05
HSP90B1	heat shock protein 90kDa beta (Grp94), member 1	ENSGALG00000012726	3	-0.86	0.0229437	-1.31	4.55327e-05
CTDSPL2	CTD (carboxy-terminal domain, RNA polymerase II, polypeptide A) small phosphatase like 2	ENSGALG00000008199	3	-0.20	0.818945	-1.30	0.00251575
SERPINB4	serpin peptidase inhibitor, clade B (ovalbumin), member 4	ENSGALG00000012872	3	-0.06	0.909691	-1.29	2.95868e-07
MAPK15	mitogen-activated protein kinase 15	ENSGALG00000004967	3	0.19	0.690583	-1.28	3.96951e-06
TRAF7	TNF receptor-associated factor 7	ENSGALG00000005767	3	0.18	0.816599	-1.27	0.000835459
PRTG	protogenin homolog (Gallus gallus)	ENSGALG00000004361	3	-0.17	0.659839	-1.27	2.33721e-07
NRAS	neuroblastoma RAS viral (v-ras) oncogene homolog	ENSGALG00000002139	3	-0.29	0.5271	-1.26	2.76405e-05
PBK	PDZ binding kinase	ENSGALG00000016582	3	-0.25	0.652825	-1.24	0.000127283
TCBA1	T-cell lymphoma breakpoint associated target 1	ENSGALG00000014844	3	-0.22	0.621445	-1.24	4.55619e-06
PIK3AP1	phosphoinositide-3-kinase adaptor protein 1	ENSGALG00000005547	3	-0.26	0.645947	-1.24	0.000179272
UMODL1	uromodulin-like 1	ENSGALG00000016157	3	0.25	0.615333	-1.24	4.70498e-05
TCP11L2	t-complex 11 (mouse)-like 2	ENSGALG00000012658	3	-0.17	0.741062	-1.23	1.42663e-05
TTC8	tetratricopeptide repeat domain 8	ENSGALG00000010663	3	0.36	0.214834	-1.23	3.15995e-07
TIAM1	T-cell lymphoma invasion and metastasis 1	ENSGALG00000015842	3	-0.37	0.384508	-1.22	3.21649e-05
WNT7B	wingless-type MMTV integration site family, member 7B	ENSGALG00000014235	3	-0.31	0.355992	-1.22	1.00871e-06
RFX3	regulatory factor X, 3 (influences HLA class II expression)	ENSGALG00000010179	3	-0.39	0.217373	-1.22	1.26716e-06
CHMP7	CHMP family, member 7	ENSGALG00000000409	3	-0.20	0.500465	-1.21	2.61164e-08
EIF2AK4	eukaryotic translation initiation factor 2 alpha kinase 4	ENSGALG00000009611	3	-0.10	0.841768	-1.20	5.02306e-06
TNNI1	troponin I type 1 (skeletal, slow)	ENSGALG00000000313	3	-0.02	0.96401	-1.19	3.66419e-08
TDRD7	tudor domain containing 7	ENSGALG00000012350	3	0.12	0.812244	-1.19	6.34913e-06
DCAKD	dephospho-CoA kinase domain containing	ENSGALG00000000870	3	0.01	0.984564	-1.18	2.16029e-06
ARVCF	armadillo repeat gene deletes in velocardiofacial syndrome	ENSGALG00000002040	3	-0.90	0.0421742	-1.18	0.000998886
ARFGEF1	ADP-ribosylation factor guanine nucleotide-exchange factor 1(brefeldin A-inhibited)	ENSGALG00000015553	3	-0.05	0.935433	-1.18	8.86826e-05
DNAJC3	DnaJ (Hsp40) homolog, subfamily C, member 3	ENSGALG00000016894	3	-0.51	0.102307	-1.17	5.58155e-06
C14orf135	chromosome 14 open reading frame 135	ENSGALG00000011922	3	0.21	0.751213	-1.17	0.000609182
MRPL3	mitochondrial ribosomal protein L3	ENSGALG00000011603	3	0.08	0.850585	-1.17	7.69297e-07
THOC4	THO complex 4	ENSGALG00000007237	3	-0.34	0.354401	-1.17	1.22469e-05
DENND1A	DENN_MADD domain containing 1A	ENSGALG00000001157	3	-0.28	0.66024	-1.17	0.000956412
RWDD2	RWD domain containing 2	ENSGALG00000015851	3	-0.31	0.660489	-1.16	0.00277336
AGBL1	ATP_GTP binding protein-like 1	ENSGALG00000006819	3	0.14	0.770187	-1.16	1.21349e-05
MAD2L1	MAD2 mitotic arrest deficient-like 1 (yeast)	ENSGALG00000011967	3	-0.19	0.831501	-1.16	0.00600076
BCL2L14	BCL2-like 14 (apoptosis facilitator)	ENSGALG00000011544	3	-0.24	0.573437	-1.16	1.30828e-05
KIAA1524	KIAA1524	ENSGALG00000015360	3	0.18	0.637529	-1.15	9.3791e-07
SMARCC1	SWI_SNF related, matrix associated, actin dependent regulator of chromatin, subfamily c, member 1	ENSGALG00000005048	3	-0.66	0.000567215	-1.14	4.85014e-09
EXOC1	exocyst complex component 1	ENSGALG00000013778	3	0.21	0.670392	-1.14	4.83643e-05
ENO1	enolase 1, (alpha)	ENSGALG00000002377	3	-0.17	0.808703	-1.13	0.00112131
C5orf37	chromosome 5 open reading frame 37	ENSGALG00000014960	3	0.14	0.73889	-1.13	1.54903e-06
AOF1	amine oxidase (flavin containing) domain 1	ENSGALG00000012685	3	-0.08	0.881998	-1.12	7.18661e-06
PELI2	pellino homolog 2 (Drosophila)	ENSGALG00000012124	3	-0.13	0.712216	-1.12	2.12163e-07
KIAA0802	KIAA0802	ENSGALG00000013357	3	-0.82	0.152531	-1.12	0.00803916
HSPB1	heat shock 27kDa protein 1	ENSGALG00000001926	3	-0.18	0.607576	-1.12	4.56131e-07
UBR1	ubiquitin protein ligase E3 component n-recognin 1	ENSGALG00000009249	3	0.11	0.806255	-1.12	6.30375e-06
MAD1L1	MAD1 mitotic arrest deficient-like 1 (yeast)	ENSGALG00000004224	3	0.43	0.197928	-1.12	1.53623e-05
PTPN3	protein tyrosine phosphatase, non-receptor type 3	ENSGALG00000022909	3	-0.01	0.988249	-1.12	1.55748e-05
OSBPL8	oxysterol binding protein-like 8	ENSGALG00000010246	3	-0.29	0.261884	-1.11	1.05782e-07
MDM2	Mdm2, transformed 3T3 cell double minute 2, p53 binding protein (mouse)	ENSGALG00000009942	3	-0.04	0.929699	-1.11	2.95346e-06
FEZ1	fasciculation and elongation protein zeta 1 (zygin I)	ENSGALG00000010422	3	-0.35	0.351396	-1.11	3.53133e-05
PSTPIP2	proline-serine-threonine phosphatase interacting protein 2	ENSGALG00000001745	3	0.05	0.938395	-1.10	9.26923e-05
RAD51C	RAD51 homolog C (S. cerevisiae)	ENSGALG00000005055	3	-0.25	0.33279	-1.10	1.03409e-07
SKP1A	S-phase kinase-associated protein 1A (p19A)	ENSGALG00000006474	3	-0.01	0.982434	-1.09	1.59964e-05
YWHAQ	tyrosine 3-monooxygenase_tryptophan 5-monooxygenase activation protein, theta polypeptide	ENSGALG00000016433	3	-0.34	0.588484	-1.08	0.00294359
NEDD1	neural precursor cell expressed, developmentally down-regulated 1	ENSGALG00000011479	3	-0.59	0.212013	-1.08	0.00160054
KIRREL3	kin of IRRE like 3 (Drosophila)	ENSGALG00000001129	3	0.08	0.86165	-1.07	1.65313e-06
MASTL	microtubule associated serine_threonine kinase-like	ENSGALG00000007507	3	-0.03	0.949351	-1.07	4.45747e-06
TPP2	tripeptidyl peptidase II	ENSGALG00000016865	3	-0.28	0.563429	-1.07	0.000328104
BTBD12	BTB (POZ) domain containing 12	ENSGALG00000007644	3	-0.27	0.255425	-1.07	5.57145e-08
KIAA1462	KIAA1462	ENSGALG00000007346	3	-0.29	0.692644	-1.06	0.00642181
FAM102A	family with sequence similarity 102, member A	ENSGALG00000005074	3	-0.28	0.293072	-1.05	4.94829e-07
KCNJ15	potassium inwardly-rectifying channel, subfamily J, member 15	ENSGALG00000016055	3	0.13	0.702278	-1.05	2.41636e-07
FIGN	fidgetin	ENSGALG00000011069	3	-0.18	0.706848	-1.05	9.26923e-05
KCNS1	potassium voltage-gated channel, delayed-rectifier, subfamily S, member 1	ENSGALG00000004074	3	-0.42	0.204997	-1.05	4.17534e-05
ARNT	aryl hydrocarbon receptor nuclear translocator	ENSGALG00000000751	3	-0.27	0.663629	-1.05	0.00203251
RGR	retinal G protein coupled receptor	ENSGALG00000002299	3	-0.14	0.704692	-1.05	2.87776e-06
TSEN2	tRNA splicing endonuclease 2 homolog (S. cerevisiae)	ENSGALG00000004981	3	-0.38	0.308959	-1.04	8.61181e-05
KLHL10	kelch-like 10 (Drosophila)	ENSGALG00000003624	3	0.33	0.337836	-1.03	3.38078e-05
PTAFR	platelet-activating factor receptor	ENSGALG00000000783	3	-0.60	0.125872	-1.03	0.000556389
SEC23B	Sec23 homolog B (S. cerevisiae)	ENSGALG00000008793	3	-0.30	0.488424	-1.03	0.000239266
PPTC7	PTC7 protein phosphatase homolog (S. cerevisiae)	ENSGALG00000004550	3	-0.07	0.891467	-1.03	5.0787e-05
METTL2A	methyltransferase like 2A	ENSGALG00000000396	3	-0.23	0.511243	-1.03	1.16719e-05
IFT20	intraflagellar transport 20 homolog (Chlamydomonas)	ENSGALG00000005707	3	-0.63	7.98305e-05	-1.02	9.22942e-10
MTSS1	metastasis suppressor 1	ENSGALG00000016333	3	-0.08	0.901269	-1.02	0.00036868
ITGB1BP2	integrin beta 1 binding protein (melusin) 2	ENSGALG00000005493	3	0.13	0.827736	-1.02	0.000530088
KCNJ1	potassium inwardly-rectifying channel, subfamily J, member 1	ENSGALG00000001167	3	0.03	0.952997	-1.02	7.20744e-06
MMD2	monocyte to macrophage differentiation-associated 2	ENSGALG00000004530	3	-0.40	0.027661	-1.02	8.6444e-09
HOOK1	hook homolog 1 (Drosophila)	ENSGALG00000010889	3	-0.08	0.917	-1.01	0.00156899
RNF128	ring finger protein 128	ENSGALG00000009000	3	0.02	0.973112	-1.01	1.05875e-05
STT3A	STT3, subunit of the oligosaccharyltransferase complex, homolog A (S. cerevisiae)	ENSGALG00000001005	3	-0.18	0.826955	-1.01	0.0095438
KCNAB1	potassium voltage-gated channel, shaker-related subfamily, beta member 1	ENSGALG00000010269	3	0.11	0.803514	-1.01	1.47548e-05
MRPS17	mitochondrial ribosomal protein S17	ENSGALG00000002379	3	0.09	0.837599	-1.01	1.01017e-05
RPL27A	ribosomal protein L27a	ENSGALG00000005948	3	-0.26	0.709005	-1.00	0.00721593
CD72	CD72 molecule	ENSGALG00000005194	3	0.04	0.93346	-1.00	9.8531e-07
DKK2	dickkopf homolog 2 (Xenopus laevis)	ENSGALG00000010548	3	-0.19	0.7317	-1.00	0.000585749
TM9SF2	transmembrane 9 superfamily member 2	ENSGALG00000016878	3	-0.06	0.876022	-0.99	1.54115e-06
SNTB1	syntrophin, beta 1 (dystrophin-associated protein A1, 59kDa, basic component 1)	ENSGALG00000016399	3	-0.29	0.490355	-0.99	0.000270758
SGCG	sarcoglycan, gamma (35kDa dystrophin-associated glycoprotein)	ENSGALG00000017122	3	-0.10	0.861793	-0.98	0.000313839
YWHAH	tyrosine 3-monooxygenase_tryptophan 5-monooxygenase activation protein, eta polypeptide	ENSGALG00000006743	3	-1.89	0.00326957	-0.98	0.0597822
ZSWIM5	zinc finger, SWIM-type containing 5	ENSGALG00000010221	3	0.13	0.698284	-0.98	8.05381e-07
DPAGT1	dolichyl-phosphate (UDP-N-acetylglucosamine) N-acetylglucosaminephosphotransferase 1 (GlcNAc-1-P transferase)	ENSGALG00000000285	3	-0.28	0.635563	-0.98	0.0032288
C4orf34	chromosome 4 open reading frame 34	ENSGALG00000014321	3	-0.32	0.519344	-0.97	0.00127243
C1QBP	complement component 1, q subcomponent binding protein	ENSGALG00000001654	3	-0.03	0.948646	-0.97	3.52774e-06
WIF1	WNT inhibitory factor 1	ENSGALG00000009867	3	-0.77	0.0735351	-0.97	0.00363876
MYO6	myosin VI	ENSGALG00000015898	3	-0.04	0.93483	-0.97	4.198e-06
TRIP13	thyroid hormone receptor interactor 13	ENSGALG00000012508	3	-0.09	0.839056	-0.97	2.09535e-05
SRC	v-src sarcoma (Schmidt-Ruppin A-2) viral oncogene homolog (avian)	ENSGALG00000003855	3	-0.14	0.738776	-0.97	5.15056e-05
GCAT	glycine C-acetyltransferase (2-amino-3-ketobutyrate coenzyme A ligase)	ENSGALG00000012312	3	-0.30	0.525026	-0.96	0.00105166
C16orf48	chromosome 16 open reading frame 48	ENSGALG00000001204	3	0.15	0.65623	-0.95	6.07496e-06
FCHO2	FCH domain only 2	ENSGALG00000015019	3	-0.36	0.347322	-0.95	0.000351467
PAK7	p21(CDKN1A)-activated kinase 7	ENSGALG00000008947	3	-0.06	0.910526	-0.95	0.000117443
PRKG2	protein kinase, cGMP-dependent, type II	ENSGALG00000010909	3	0.21	0.611729	-0.95	9.30136e-05
TXNRD1	thioredoxin reductase 1	ENSGALG00000012714	3	-0.06	0.903382	-0.95	9.53747e-06
TACSTD1	tumor-associated calcium signal transducer 1	ENSGALG00000008969	3	-0.20	0.617718	-0.95	9.37147e-05
ARPC4	actin related protein 2_3 complex, subunit 4, 20kDa	ENSGALG00000006640	3	-0.71	0.0804484	-0.95	0.00270985
RHOT1	ras homolog gene family, member T1	ENSGALG00000003397	3	-0.02	0.975515	-0.95	0.000279319
CRYAA	crystallin, alpha A	ENSGALG00000016199	3	0.13	0.670829	-0.95	4.60001e-07
KARS	lysyl-tRNA synthetase	ENSGALG00000000907	3	-0.52	0.299286	-0.94	0.00563845
SMPDL3B	sphingomyelin phosphodiesterase, acid-like 3B	ENSGALG00000000737	3	0.11	0.877098	-0.94	0.00396153
MAGI1	membrane associated guanylate kinase, WW and PDZ domain containing 1	ENSGALG00000007431	3	-0.02	0.96554	-0.93	1.99862e-06
DUSP16	dual specificity phosphatase 16	ENSGALG00000000985	3	-0.08	0.863745	-0.93	3.269e-05
IL12RB2	interleukin 12 receptor, beta 2	ENSGALG00000011222	3	-0.04	0.941175	-0.93	0.000182183
GNPTAB	N-acetylglucosamine-1-phosphate transferase, alpha and beta subunits	ENSGALG00000012763	3	-0.22	0.740389	-0.93	0.00714596
SORBS1	sorbin and SH3 domain containing 1	ENSGALG00000005359	3	-0.08	0.914169	-0.93	0.00587942
POLH	polymerase (DNA directed), eta	ENSGALG00000010317	3	-0.01	0.983775	-0.93	2.50495e-06
GLB1L3	galactosidase, beta 1 like 3	ENSGALG00000001604	3	-0.37	0.482956	-0.92	0.0048504
ACTB	actin, beta	ENSGALG00000001381	3	-0.37	0.51127	-0.92	0.00727424
RBM6	RNA binding motif protein 6	ENSGALG00000002941	3	-0.22	0.34214	-0.92	3.15995e-07
ERN1	endoplasmic reticulum to nucleus signalling 1	ENSGALG00000003476	3	-0.21	0.591636	-0.92	0.000114657
CREB3	cAMP responsive element binding protein 3	ENSGALG00000002523	3	0.01	0.977106	-0.92	1.54972e-05
PPP1CB	protein phosphatase 1, catalytic subunit, beta isoform	ENSGALG00000010026	3	-0.08	0.909533	-0.92	0.00198815
SLC16A4	solute carrier family 16, member 4 (monocarboxylic acid transporter 5)	ENSGALG00000000417	3	-0.21	0.636146	-0.91	0.000298737
MED4	mediator of RNA polymerase II transcription, subunit 4 homolog (S. cerevisiae)	ENSGALG00000016995	3	0.21	0.567101	-0.91	6.27799e-05
TAOK1	TAO kinase 1	ENSGALG00000004082	3	-0.31	0.467299	-0.91	0.000802482
TSTA3	tissue specific transplantation antigen P35B	ENSGALG00000016129	3	-0.23	0.498207	-0.91	4.67489e-05
STAM	signal transducing adaptor molecule (SH3 domain and ITAM motif) 1	ENSGALG00000008654	3	-0.20	0.633171	-0.91	0.000210806
CRHBP	corticotropin releasing hormone binding protein	ENSGALG00000014994	3	-0.17	0.729938	-0.91	0.000413802
ANP32A	acidic (leucine-rich) nuclear phosphoprotein 32 family, member A	ENSGALG00000008054	3	0.20	0.634541	-0.91	0.000218896
SLC7A5	solute carrier family 7 (cationic amino acid transporter, y+ system), member 5	ENSGALG00000005845	3	-0.34	0.359533	-0.90	0.000354232
COL14A1	collagen, type XIV, alpha 1 (undulin)	ENSGALG00000016411	3	0.16	0.677054	-0.90	4.55327e-05
NT5DC1	5_-nucleotidase domain containing 1	ENSGALG00000014964	3	-0.30	0.238845	-0.90	6.30375e-06
ANXA13	annexin A13	ENSGALG00000016360	3	0.13	0.81486	-0.90	0.000686791
ZMYND10	zinc finger, MYND-type containing 10	ENSGALG00000002114	3	-0.02	0.971119	-0.90	6.94408e-05
HADHB	hydroxyacyl-Coenzyme A dehydrogenase_3-ketoacyl-Coenzyme A thiolase_enoyl-Coenzyme A hydratase (trifunctional protein), beta subunit	ENSGALG00000016555	3	-0.07	0.863711	-0.89	1.26936e-05
SCAMP1	secretory carrier membrane protein 1	ENSGALG00000004425	3	0.12	0.768083	-0.89	5.25024e-05
TRIM24	tripartite motif-containing 24	ENSGALG00000012823	3	-0.09	0.812391	-0.89	3.75936e-06
UBXD7	UBX domain containing 7	ENSGALG00000006385	3	0.15	0.670392	-0.89	1.28303e-05
SLC22A15	solute carrier family 22 (organic cation transporter), member 15	ENSGALG00000015016	3	0.18	0.549143	-0.89	7.20744e-06
PRMT3	protein arginine methyltransferase 3	ENSGALG00000003958	3	-0.01	0.987105	-0.88	0.000128825
TMEM63B	transmembrane protein 63B	ENSGALG00000010282	3	0.16	0.784722	-0.87	0.00284467
ZNF384	zinc finger protein 384	ENSGALG00000014459	3	0.03	0.962444	-0.87	0.000721467
SUSD1	sushi domain containing 1	ENSGALG00000015677	3	-0.65	0.148952	-0.87	0.00822329
TNFRSF19	tumor necrosis factor receptor superfamily, member 19	ENSGALG00000017119	3	-0.05	0.92216	-0.87	0.00015138
SLC25A29	solute carrier family 25, member 29	ENSGALG00000011220	3	-0.12	0.788623	-0.87	9.41216e-05
GABRA6	gamma-aminobutyric acid (GABA) A receptor, alpha 6	ENSGALG00000001695	3	-0.05	0.906554	-0.87	2.71809e-05
SLC25A19	solute carrier family 25 (mitochondrial thiamine pyrophosphate carrier), member 19	ENSGALG00000008011	3	0.07	0.910526	-0.87	0.00218346
IWS1	IWS1 homolog (S. cerevisiae)	ENSGALG00000001803	3	-0.02	0.976773	-0.87	0.000130059
CLSPN	claspin homolog (Xenopus laevis)	ENSGALG00000002346	3	-0.16	0.590347	-0.87	6.58687e-06
TM2D2	TM2 domain containing 2	ENSGALG00000003356	3	-0.07	0.924497	-0.86	0.00823764
CP	ceruloplasmin (ferroxidase)	ENSGALG00000010434	3	-0.22	0.511243	-0.86	8.85628e-05
PCM1	pericentriolar material 1	ENSGALG00000013602	3	-0.19	0.658101	-0.86	0.000466714
PFDN4	prefoldin subunit 4	ENSGALG00000007792	3	-0.06	0.918477	-0.86	0.000613752
AQP9	aquaporin 9	ENSGALG00000004261	3	-0.17	0.683847	-0.86	0.00018708
CNNM1	cyclin M1	ENSGALG00000007489	3	-0.18	0.47588	-0.85	1.66821e-06
HS3ST5	heparan sulfate (glucosamine) 3-O-sulfotransferase 5	ENSGALG00000014985	3	-0.05	0.911675	-0.85	0.000137354
PRKAB1	protein kinase, AMP-activated, beta 1 non-catalytic subunit	ENSGALG00000007373	3	-0.26	0.617349	-0.85	0.00400852
SSR1	signal sequence receptor, alpha (translocon-associated protein alpha)	ENSGALG00000012798	3	0.24	0.587488	-0.85	0.00134863
EFHD2	EF-hand domain family, member D2	ENSGALG00000013698	3	0.17	0.685596	-0.84	0.000415109
TSR1	TSR1, 20S rRNA accumulation, homolog (S. cerevisiae)	ENSGALG00000003180	3	-0.36	0.0876132	-0.84	3.17089e-06
GIT2	G protein-coupled receptor kinase interactor 2	ENSGALG00000005157	3	0.13	0.610318	-0.84	2.95868e-07
TLCD1	TLC domain containing 1	ENSGALG00000003973	3	-0.48	0.192076	-0.84	0.00185544
KIAA1407	KIAA1407	ENSGALG00000015121	3	0.14	0.755378	-0.83	0.000582715
DNAH5	dynein, axonemal, heavy chain 5	ENSGALG00000012997	3	0.04	0.934304	-0.83	4.36295e-05
EIF4ENIF1	eukaryotic translation initiation factor 4E nuclear import factor 1	ENSGALG00000006898	3	-0.15	0.750912	-0.83	0.000539183
TCTE3	t-complex-associated-testis-expressed 3	ENSGALG00000011189	3	0.19	0.472046	-0.83	6.30375e-06
PKD1	polycystic kidney disease 1 (autosomal dominant)	ENSGALG00000005714	3	0.16	0.658794	-0.83	9.22604e-05
MC5R	melanocortin 5 receptor	ENSGALG00000013890	3	-0.39	0.138015	-0.83	5.29061e-05
CLTC	clathrin, heavy chain (Hc)	ENSGALG00000005139	3	0.01	0.987329	-0.83	0.000656781
THRAP2	thyroid hormone receptor associated protein 2	ENSGALG00000008238	3	0.34	0.298074	-0.82	0.000382599
IL10RB	interleukin 10 receptor, beta	ENSGALG00000015941	3	-0.04	0.948646	-0.82	0.000640058
NDE1	nudE nuclear distribution gene E homolog 1 (A. nidulans)	ENSGALG00000006500	3	-0.09	0.777792	-0.82	2.52705e-06
TFF2	trefoil factor 2 (spasmolytic protein 1)	ENSGALG00000016165	3	-0.37	0.0923424	-0.82	8.85982e-06
OSBPL6	oxysterol binding protein-like 6	ENSGALG00000009172	3	-0.24	0.519477	-0.82	0.000490573
EFNB1	ephrin-B1	ENSGALG00000004537	3	-0.24	0.499645	-0.82	0.000363023
MRPL36	mitochondrial ribosomal protein L36	ENSGALG00000022897	3	0.05	0.940304	-0.81	0.00168931
C14orf80	chromosome 14 open reading frame 80	ENSGALG00000021112	3	-0.11	0.831501	-0.81	0.000884082
MED8	mediator of RNA polymerase II transcription, subunit 8 homolog (S. cerevisiae)	ENSGALG00000009993	3	-0.65	0.103288	-0.81	0.00745218
STK38	serine_threonine kinase 38	ENSGALG00000000523	3	0.05	0.908335	-0.81	4.35804e-05
LLGL1	lethal giant larvae homolog 1 (Drosophila)	ENSGALG00000014408	3	-0.29	0.280185	-0.81	3.41535e-05
LPIN2	lipin 2	ENSGALG00000014836	3	0.44	0.138517	-0.81	0.000378157
THUMPD3	THUMP domain containing 3	ENSGALG00000008394	3	-0.17	0.696892	-0.81	0.000665667
TRIM13	tripartite motif-containing 13	ENSGALG00000017011	3	-0.26	0.52122	-0.80	0.00130138
NPFFR1	neuropeptide FF receptor 1	ENSGALG00000004446	3	0.00	0.996686	-0.80	8.08309e-05
CSTA	cystatin A (stefin A)	ENSGALG00000014412	3	-0.23	0.536538	-0.80	0.000416719
LOXL4	lysyl oxidase-like 4	ENSGALG00000013090	3	-0.40	0.00613366	-0.80	3.09997e-08
TATDN1	TatD DNase domain containing 1	ENSGALG00000016337	3	-0.56	0.000181702	-0.80	3.87026e-08
FSD2	fibronectin type III and SPRY domain containing 2	ENSGALG00000005996	3	0.01	0.990516	-0.80	0.00347329
MDGA1	MAM domain containing glycosylphosphatidylinositol anchor 1	ENSGALG00000010145	3	-0.06	0.889368	-0.80	0.000122952
BAI3	brain-specific angiogenesis inhibitor 3	ENSGALG00000016176	3	0.08	0.832411	-0.79	4.65581e-05
ACAD10	acyl-Coenzyme A dehydrogenase family, member 10	ENSGALG00000004654	3	0.03	0.970424	-0.79	0.00593055
KIAA0090	KIAA0090	ENSGALG00000003969	3	0.19	0.658004	-0.79	0.00104912
EGLN3	egl nine homolog 3 (C. elegans)	ENSGALG00000010001	3	0.05	0.92216	-0.79	0.000249956
F3	coagulation factor III (thromboplastin, tissue factor)	ENSGALG00000005619	3	0.10	0.850871	-0.79	0.00218346
TOM1L1	target of myb1 (chicken)-like 1	ENSGALG00000003011	3	-0.17	0.744055	-0.79	0.00358396
IREB2	iron-responsive element binding protein 2	ENSGALG00000003171	3	-0.13	0.829611	-0.79	0.00507674
LINGO2	leucine rich repeat and Ig domain containing 2	ENSGALG00000001869	3	0.13	0.701889	-0.79	5.80181e-05
NELL1	NEL-like 1 (chicken)	ENSGALG00000003777	3	-0.17	0.751213	-0.78	0.00463638
BSG	basigin (Ok blood group)	ENSGALG00000001328	3	-0.19	0.476089	-0.78	1.0141e-05
PGAM1	phosphoglycerate mutase 1 (brain)	ENSGALG00000007606	3	-0.35	0.150704	-0.78	3.93011e-05
COL13A1	collagen, type XIII, alpha 1	ENSGALG00000004286	3	-0.03	0.955199	-0.78	0.000382382
PI15	peptidase inhibitor 15	ENSGALG00000015659	3	0.17	0.670545	-0.78	0.000466669
GALNTL4	UDP-N-acetyl-alpha-D-galactosamine:polypeptide N-acetylgalactosaminyltransferase-like 4	ENSGALG00000005584	3	-0.21	0.444324	-0.78	2.41515e-05
ZNF292	zinc finger protein 292	ENSGALG00000015823	3	0.04	0.945712	-0.78	0.00295433
MAK	male germ cell-associated kinase	ENSGALG00000012770	3	0.20	0.407444	-0.77	6.53411e-06
P2RY2	purinergic receptor P2Y, G-protein coupled, 2	ENSGALG00000017328	3	-0.22	0.528225	-0.77	0.000316223
CRK	v-crk sarcoma virus CT10 oncogene homolog (avian)	ENSGALG00000002656	3	-0.02	0.975515	-0.77	0.0070639
C12orf35	chromosome 12 open reading frame 35	ENSGALG00000012936	3	0.36	0.22996	-0.77	0.000410729
DDX3Y	DEAD (Asp-Glu-Ala-Asp) box polypeptide 3, Y-linked	ENSGALG00000016231	3	-0.26	0.219066	-0.77	4.49951e-06
CHD2	chromodomain helicase DNA binding protein 2	ENSGALG00000006949	3	-0.16	0.478844	-0.77	1.42899e-06
TXNRD3	thioredoxin reductase 3	ENSGALG00000006193	3	-0.09	0.860216	-0.77	0.0017422
PRDM5	PR domain containing 5	ENSGALG00000011963	3	0.05	0.895462	-0.76	1.75248e-05
PKM2	pyruvate kinase, muscle	ENSGALG00000001992	3	-0.29	0.547991	-0.76	0.00822329
SMAP1L	stromal membrane-associated protein 1-like	ENSGALG00000003141	3	0.06	0.91654	-0.76	0.00133868
MAOA	monoamine oxidase A	ENSGALG00000016224	3	-0.23	0.298074	-0.76	3.57127e-06
C3orf41	chromosome 3 open reading frame 41	ENSGALG00000011521	3	-0.11	0.74579	-0.75	3.26793e-05
CRY1	cryptochrome 1 (photolyase-like)	ENSGALG00000012638	3	-0.10	0.830656	-0.75	0.000593603
C6orf60	chromosome 6 open reading frame 60	ENSGALG00000014881	3	0.03	0.933439	-0.75	1.00151e-05
SNCA	synuclein, alpha (non A4 component of amyloid precursor)	ENSGALG00000010379	3	0.10	0.867865	-0.75	0.00690935
UNC13D	unc-13 homolog D (C. elegans)	ENSGALG00000002234	3	-0.31	0.280351	-0.75	0.000285397
CADPS	Ca2+-dependent secretion activator	ENSGALG00000007268	3	0.08	0.868111	-0.75	0.000654354
LFNG	LFNG O-fucosylpeptide 3-beta-N-acetylglucosaminyltransferase	ENSGALG00000004284	3	-0.18	0.526521	-0.75	5.64113e-05
TNRC6C	trinucleotide repeat containing 6C	ENSGALG00000001725	3	0.20	0.688361	-0.75	0.00441695
BATF	basic leucine zipper transcription factor, ATF-like	ENSGALG00000010323	3	-0.02	0.96554	-0.75	1.92117e-05
UAP1L1	UDP-N-acteylglucosamine pyrophosphorylase 1-like 1	ENSGALG00000009090	3	-0.17	0.619662	-0.75	0.000221351
PRKDC	protein kinase, DNA-activated, catalytic polypeptide	ENSGALG00000012914	3	-0.09	0.859997	-0.74	0.00150537
CRABP1	cellular retinoic acid binding protein 1	ENSGALG00000003193	3	-0.18	0.654334	-0.74	0.00126981
ADAM12	ADAM metallopeptidase domain 12 (meltrin alpha)	ENSGALG00000012740	3	-0.40	0.150949	-0.74	0.000411406
ZNF462	zinc finger protein 462	ENSGALG00000015451	3	-0.08	0.856683	-0.74	0.000222273
ACP1	acid phosphatase 1, soluble	ENSGALG00000016363	3	-0.08	0.871863	-0.74	0.000684115
SLC36A4	solute carrier family 36 (proton_amino acid symporter), member 4	ENSGALG00000017227	3	-0.27	0.405506	-0.74	0.000577413
RAB11A	RAB11A, member RAS oncogene family	ENSGALG00000007615	3	-0.01	0.985216	-0.74	0.00718348
CLDN16	claudin 16	ENSGALG00000007263	3	-0.14	0.792464	-0.74	0.00495751
NDUFA2	NADH dehydrogenase (ubiquinone) 1 alpha subcomplex, 2, 8kDa	ENSGALG00000000842	3	0.02	0.96983	-0.74	8.00352e-05
GALC	galactosylceramidase	ENSGALG00000010593	3	0.11	0.779577	-0.73	0.000480288
PROM1	prominin 1	ENSGALG00000014496	3	0.11	0.863745	-0.73	0.00938327
ASNSD1	asparagine synthetase domain containing 1	ENSGALG00000002402	3	-1.20	0.00880127	-0.73	0.0475384
C5orf21	chromosome 5 open reading frame 21	ENSGALG00000014661	3	-0.04	0.918955	-0.73	0.000130837
DYNC2LI1	dynein, cytoplasmic 2, light intermediate chain 1	ENSGALG00000009954	3	-0.22	0.653771	-0.73	0.00691867
USP4	ubiquitin specific peptidase 4 (proto-oncogene)	ENSGALG00000003799	3	-0.01	0.990623	-0.73	0.00906704
SEC13	SEC13 homolog (S. cerevisiae)	ENSGALG00000008419	3	-0.17	0.686079	-0.73	0.00130138
PCNXL2	pecanex-like 2 (Drosophila)	ENSGALG00000011013	3	-0.11	0.794495	-0.72	0.000636968
MYL2	myosin, light chain 2, regulatory, cardiac, slow	ENSGALG00000004582	3	-0.42	0.00922269	-0.72	9.97218e-07
CDY2A	chromodomain protein, Y-linked, 2A	ENSGALG00000012808	3	-0.08	0.871917	-0.72	0.000879346
CDC42EP3	CDC42 effector protein (Rho GTPase binding) 3	ENSGALG00000010551	3	-0.26	0.0683082	-0.72	5.73745e-08
C6orf66	chromosome 6 open reading frame 66	ENSGALG00000019921	3	0.02	0.949068	-0.72	2.81036e-06
ATE1	arginyltransferase 1	ENSGALG00000009502	3	0.06	0.860246	-0.71	2.37078e-05
HS2ST1	heparan sulfate 2-O-sulfotransferase 1	ENSGALG00000006255	3	0.10	0.716547	-0.71	7.0614e-06
TRPM1	transient receptor potential cation channel, subfamily M, member 1	ENSGALG00000003849	3	-0.32	0.277893	-0.71	0.00059117
IRX1	iroquois homeobox protein 1	ENSGALG00000013194	3	0.24	0.281246	-0.71	1.75248e-05
MEF2C	myocyte enhancer factor 2C	ENSGALG00000014645	3	0.63	0.0352473	-0.71	0.00312907
CTSH	cathepsin H	ENSGALG00000008259	3	0.26	0.213616	-0.71	1.65615e-05
NBEAL1	neurobeachin-like 1	ENSGALG00000008786	3	-0.01	0.988594	-0.71	0.00779372
RFC2	replication factor C (activator 1) 2, 40kDa	ENSGALG00000001298	3	0.00	0.995802	-0.71	0.000303499
ATP5F1	ATP synthase, H+ transporting, mitochondrial F0 complex, subunit B1	ENSGALG00000001452	3	-0.01	0.985012	-0.70	0.00159746
CCDC47	coiled-coil domain containing 47	ENSGALG00000000564	3	-0.05	0.911445	-0.70	0.000234595
EVC	Ellis van Creveld syndrome	ENSGALG00000015037	3	0.26	0.419754	-0.70	0.000850213
OSTN	osteocrin	ENSGALG00000007226	3	-0.08	0.830656	-0.70	0.000127774
MEP1A	meprin A, alpha (PABA peptide hydrolase)	ENSGALG00000016715	3	-0.33	0.0628445	-0.70	4.59672e-06
GPR78	G protein-coupled receptor 78	ENSGALG00000015595	3	0.01	0.977056	-0.70	0.000805791
HSPA8	heat shock 70kDa protein 8	ENSGALG00000006512	3	0.15	0.660856	-0.70	0.000328272
DNAJC11	DnaJ (Hsp40) homolog, subfamily C, member 11	ENSGALG00000000627	3	-0.04	0.914985	-0.70	7.91862e-05
UEVLD	UEV and lactate_malate dehyrogenase domains	ENSGALG00000006342	3	-0.29	0.169365	-0.69	2.21486e-05
FANCM	Fanconi anemia, complementation group M	ENSGALG00000012455	3	-0.14	0.56445	-0.69	6.88176e-06
AGA	aspartylglucosaminidase	ENSGALG00000010716	3	0.14	0.762876	-0.69	0.0024954
PRKAA1	protein kinase, AMP-activated, alpha 1 catalytic subunit	ENSGALG00000014832	3	-0.24	0.238845	-0.69	1.09756e-05
KIAA0100	KIAA0100	ENSGALG00000003766	3	-0.49	0.00873264	-0.69	2.79404e-05
C11orf16	chromosome 11 open reading frame 16	ENSGALG00000005915	3	0.26	0.151051	-0.69	4.49905e-06
SLC19A2	solute carrier family 19 (thiamine transporter), member 2	ENSGALG00000015218	3	-0.51	0.00146288	-0.69	2.69329e-06
DDX54	DEAD (Asp-Glu-Ala-Asp) box polypeptide 54	ENSGALG00000007490	3	-0.27	0.0575941	-0.69	1.01862e-07
TRIM67	tripartite motif-containing 67	ENSGALG00000011157	3	0.10	0.861793	-0.69	0.00878945
RBBP5	retinoblastoma binding protein 5	ENSGALG00000000668	3	-0.50	0.00675681	-0.68	2.14604e-05
CACNA1C	calcium channel, voltage-dependent, L type, alpha 1C subunit	ENSGALG00000013022	3	0.20	0.493651	-0.68	0.000223565
CACHD1	cache domain containing 1	ENSGALG00000011024	3	-0.18	0.517065	-0.68	0.000136121
GDI2	GDP dissociation inhibitor 2	ENSGALG00000008169	3	-0.01	0.984564	-0.68	0.00772485
COPA	coatomer protein complex, subunit alpha	ENSGALG00000009153	3	-0.12	0.718773	-0.68	0.000241574
SYTL2	synaptotagmin-like 2	ENSGALG00000014079	3	0.28	0.379902	-0.68	0.00142959
FRAP1	FK506 binding protein 12-rapamycin associated protein 1	ENSGALG00000003339	3	-0.12	0.831761	-0.68	0.00864954
C7orf30	chromosome 7 open reading frame 30	ENSGALG00000010954	3	0.07	0.819268	-0.68	6.94254e-06
LYPD6	LY6_PLAUR domain containing 6	ENSGALG00000012470	3	-0.22	0.595045	-0.68	0.00423933
PTMS	parathymosin	ENSGALG00000014470	3	0.41	0.187773	-0.68	0.00261807
AKT1	v-akt murine thymoma viral oncogene homolog 1	ENSGALG00000011620	3	0.34	0.30677	-0.68	0.00261979
RPS15	ribosomal protein S15	ENSGALG00000015195	3	-0.25	0.502696	-0.68	0.00289127
EMILIN3	elastin microfibril interfacer 3	ENSGALG00000003785	3	-0.05	0.900415	-0.67	5.75052e-05
SLMAP	sarcolemma associated protein	ENSGALG00000005670	3	-0.24	0.288011	-0.67	3.46312e-05
ADCYAP1R1	adenylate cyclase activating polypeptide 1 (pituitary) receptor type I	ENSGALG00000005223	3	-0.10	0.856254	-0.67	0.00795741
FKBP3	FK506 binding protein 3, 25kDa	ENSGALG00000012466	3	0.04	0.871436	-0.67	1.09367e-06
RNF157	ring finger protein 157	ENSGALG00000002008	3	-0.11	0.751213	-0.67	0.000279319
TNPO1	transportin 1	ENSGALG00000015014	3	-0.27	0.501978	-0.67	0.00656979
SH3BP4	SH3-domain binding protein 4	ENSGALG00000004140	3	0.23	0.299286	-0.67	3.24211e-05
CECR2	cat eye syndrome chromosome region, candidate 2	ENSGALG00000013034	3	-0.11	0.653092	-0.67	1.28763e-05
RBM27	RNA binding motif protein 27	ENSGALG00000007516	3	0.17	0.472437	-0.66	4.00456e-05
SOS2	son of sevenless homolog 2 (Drosophila)	ENSGALG00000012273	3	-0.07	0.878249	-0.66	0.00113663
ADCY3	adenylate cyclase 3	ENSGALG00000016608	3	-0.20	0.42239	-0.66	9.57233e-05
DCLRE1A	DNA cross-link repair 1A (PSO2 homolog, S. cerevisiae)	ENSGALG00000008938	3	-0.12	0.794713	-0.66	0.00412006
MUTYH	mutY homolog (E. coli)	ENSGALG00000010226	3	-0.18	0.307849	-0.66	9.27658e-07
APOBEC2	apolipoprotein B mRNA editing enzyme, catalytic polypeptide-like 2	ENSGALG00000003226	3	0.06	0.912891	-0.66	0.00629436
NOVA1	neuro-oncological ventral antigen 1	ENSGALG00000009850	3	-0.01	0.978929	-0.66	4.40782e-06
GDPD1	glycerophosphodiester phosphodiesterase domain containing 1	ENSGALG00000005103	3	0.08	0.798691	-0.66	3.11929e-05
HEPACAM	hepatocyte cell adhesion molecule	ENSGALG00000000421	3	0.22	0.523035	-0.65	0.00207943
GRIA3	glutamate receptor, ionotrophic, AMPA 3	ENSGALG00000008512	3	0.38	0.0287511	-0.65	1.33985e-05
NEK4	NIMA (never in mitosis gene a)-related kinase 4	ENSGALG00000001672	3	-0.06	0.918955	-0.65	0.00518527
PIGP	phosphatidylinositol glycan anchor biosynthesis, class P	ENSGALG00000016048	3	0.11	0.773405	-0.65	0.00116681
USP24	ubiquitin specific peptidase 24	ENSGALG00000010805	3	-0.07	0.779679	-0.65	7.69636e-06
DNASE1L3	deoxyribonuclease I-like 3	ENSGALG00000005688	3	0.21	0.547219	-0.65	0.00150812
PPM1A	protein phosphatase 1A (formerly 2C), magnesium-dependent, alpha isoform	ENSGALG00000011917	3	-0.23	0.369889	-0.65	0.000178673
NXPH3	neurexophilin 3	ENSGALG00000006914	3	-0.33	0.369086	-0.65	0.00646323
GPC6	glypican 6	ENSGALG00000016900	3	-0.06	0.90277	-0.65	0.00368463
PRDX1	peroxiredoxin 1	ENSGALG00000010243	3	-0.02	0.948932	-0.65	2.46514e-05
UBE2I	ubiquitin-conjugating enzyme E2I (UBC9 homolog, yeast)	ENSGALG00000006428	3	0.30	0.391684	-0.65	0.00466231
TTC15	tetratricopeptide repeat domain 15	ENSGALG00000016387	3	0.27	0.187166	-0.65	5.03081e-05
SSR3	signal sequence receptor, gamma (translocon-associated protein gamma)	ENSGALG00000010267	3	-0.09	0.8591	-0.65	0.00411129
ZNF711	zinc finger protein 711	ENSGALG00000006929	3	0.13	0.653092	-0.65	9.93086e-05
C14orf166	chromosome 14 open reading frame 166	ENSGALG00000012379	3	-0.01	0.977056	-0.65	2.79201e-05
TEAD4	TEA domain family member 4	ENSGALG00000014342	3	-0.31	0.230838	-0.65	0.000554685
CTPS2	CTP synthase II	ENSGALG00000016549	3	0.22	0.416824	-0.65	0.000294142
PAIP2	poly(A) binding protein interacting protein 2	ENSGALG00000002488	3	-0.17	0.60073	-0.64	0.000891174
APBB2	amyloid beta (A4) precursor protein-binding, family B, member 2 (Fe65-like)	ENSGALG00000014262	3	-0.01	0.975639	-0.64	3.21243e-05
SLC2A1	solute carrier family 2 (facilitated glucose transporter), member 1	ENSGALG00000004889	3	-0.18	0.255425	-0.64	5.54792e-07
GAS2	growth arrest-specific 2	ENSGALG00000003655	3	-0.20	0.331985	-0.64	1.97307e-05
PRC1	protein regulator of cytokinesis 1	ENSGALG00000012836	3	0.37	0.0666384	-0.64	0.000123938
RNF10	ring finger protein 10	ENSGALG00000007143	3	-0.04	0.941175	-0.64	0.00184008
GAS6	growth arrest-specific 6	ENSGALG00000016820	3	-0.20	0.254248	-0.64	4.08177e-06
C12orf34	chromosome 12 open reading frame 34	ENSGALG00000005149	3	0.09	0.837817	-0.64	0.00143301
RNF17	ring finger protein 17	ENSGALG00000017149	3	-0.08	0.862721	-0.64	0.00151579
TNFRSF21	tumor necrosis factor receptor superfamily, member 21	ENSGALG00000016719	3	-0.04	0.949693	-0.63	0.00834366
EVPL	envoplakin	ENSGALG00000002108	3	0.13	0.709179	-0.63	0.000577413
COPS5	COP9 constitutive photomorphogenic homolog subunit 5 (Arabidopsis)	ENSGALG00000014512	3	0.01	0.988594	-0.63	0.00813911
CBR4	carbonyl reductase 4	ENSGALG00000009714	3	-0.21	0.384771	-0.63	0.000148142
GPR125	G protein-coupled receptor 125	ENSGALG00000014404	3	0.02	0.961769	-0.63	2.92052e-05
CRYAB	crystallin, alpha B	ENSGALG00000007945	3	-0.11	0.658892	-0.63	3.46312e-05
PPM1H	protein phosphatase 1H (PP2C domain containing)	ENSGALG00000009805	3	-0.15	0.45512	-0.63	6.63243e-06
ESR2	estrogen receptor 2 (ER beta)	ENSGALG00000011801	3	-0.21	0.17067	-0.63	1.0263e-06
HSDL2	hydroxysteroid dehydrogenase like 2	ENSGALG00000015663	3	-0.20	0.541723	-0.63	0.00136895
RMND1	required for meiotic nuclear division 1 homolog (S. cerevisiae)	ENSGALG00000012968	3	-0.09	0.708893	-0.63	1.53588e-05
TTC35	tetratricopeptide repeat domain 35	ENSGALG00000016097	3	-0.11	0.7076	-0.63	0.000101241
LSM11	LSM11, U7 small nuclear RNA associated	ENSGALG00000003714	3	0.15	0.741178	-0.63	0.00662422
SLC1A1	solute carrier family 1 (neuronal_epithelial high affinity glutamate transporter, system Xag), member 1	ENSGALG00000010187	3	-0.25	0.452398	-0.63	0.00290651
ZDHHC6	zinc finger, DHHC-type containing 6	ENSGALG00000008870	3	-0.03	0.95565	-0.63	0.00142034
SUMO1P3	SUMO1 pseudogene 3	ENSGALG00000008435	3	-0.11	0.648992	-0.63	9.1408e-06
TPCN2	two pore segment channel 2	ENSGALG00000007550	3	0.03	0.935433	-0.63	9.56646e-05
TFAP2C	transcription factor AP-2 gamma (activating enhancer binding protein 2 gamma)	ENSGALG00000007690	3	0.36	0.106761	-0.62	0.000354577
TMEM179	transmembrane protein 179	ENSGALG00000011590	3	0.00	0.986566	-0.62	6.94254e-06
OAF	OAF homolog (Drosophila)	ENSGALG00000006715	3	-0.27	0.373968	-0.62	0.00240423
TSPAN8	tetraspanin 8	ENSGALG00000010152	3	-0.04	0.930403	-0.62	0.000971087
SOX5	SRY (sex determining region Y)-box 5	ENSGALG00000013204	3	0.12	0.56445	-0.62	5.77018e-06
MYO1D	myosin ID	ENSGALG00000000674	3	0.02	0.961199	-0.62	5.36608e-05
LCMT1	leucine carboxyl methyltransferase 1	ENSGALG00000005973	3	0.37	0.262938	-0.62	0.00625404
NIF3L1	NIF3 NGG1 interacting factor 3-like 1 (S. pombe)	ENSGALG00000008226	3	0.04	0.945877	-0.62	0.00570086
ESCO2	establishment of cohesion 1 homolog 2 (S. cerevisiae)	ENSGALG00000016583	3	-0.22	0.350544	-0.62	0.000163416
BIRC3	baculoviral IAP repeat-containing 3	ENSGALG00000017186	3	0.08	0.760954	-0.61	2.53174e-05
THRAP1	thyroid hormone receptor associated protein 1	ENSGALG00000005230	3	-0.15	0.720472	-0.61	0.0060379
UVRAG	UV radiation resistance associated gene	ENSGALG00000000845	3	-0.07	0.759577	-0.61	4.198e-06
BTBD7	BTB (POZ) domain containing 7	ENSGALG00000010848	3	-0.02	0.959271	-0.61	0.00203911
DDX46	DEAD (Asp-Glu-Ala-Asp) box polypeptide 46	ENSGALG00000006404	3	0.16	0.502696	-0.61	0.00011224
GDF2	growth differentiation factor 2	ENSGALG00000005981	3	-0.02	0.955244	-0.61	4.34175e-05
WNT2	wingless-type MMTV integration site family member 2	ENSGALG00000009367	3	-0.08	0.751345	-0.61	1.65615e-05
GZMA	granzyme A (granzyme 1, cytotoxic T-lymphocyte-associated serine esterase 3)	ENSGALG00000013548	3	0.02	0.96554	-0.61	0.00401576
RHOF	ras homolog gene family, member F (in filopodia)	ENSGALG00000004275	3	0.35	0.306411	-0.61	0.00856786
SHROOM3	shroom family member 3	ENSGALG00000011487	3	0.45	0.011364	-0.60	8.52417e-05
KLC1	kinesin light chain 1	ENSGALG00000011528	3	-0.12	0.607953	-0.60	3.84724e-05
NUP210	nucleoporin 210kDa	ENSGALG00000005078	3	-0.01	0.980651	-0.60	0.00798584
MAN2C1	mannosidase, alpha, class 2C, member 1	ENSGALG00000001615	3	0.07	0.810317	-0.60	2.34535e-05
TNFSF11	tumor necrosis factor (ligand) superfamily, member 11	ENSGALG00000016961	3	-0.31	0.0330238	-0.60	3.49957e-06
CYP17A1	cytochrome P450, family 17, subfamily A, polypeptide 1	ENSGALG00000008121	3	-0.16	0.459605	-0.59	5.29061e-05
FAM49B	family with sequence similarity 49, member B	ENSGALG00000016306	3	0.06	0.878775	-0.59	0.000546036
ANK1	ankyrin 1, erythrocytic	ENSGALG00000003594	3	-0.19	0.623893	-0.59	0.00718002
ABCA1	ATP-binding cassette, sub-family A (ABC1), member 1	ENSGALG00000008912	3	-0.05	0.905539	-0.59	0.000767558
NOTUM	notum pectinacetylesterase homolog (Drosophila)	ENSGALG00000002900	3	-0.19	0.431329	-0.59	0.00018635
NDUFB9	NADH dehydrogenase (ubiquinone) 1 beta subcomplex, 9, 22kDa	ENSGALG00000016336	3	0.12	0.684812	-0.59	0.000405709
VDAC1	voltage-dependent anion channel 1	ENSGALG00000006503	3	-0.31	0.115284	-0.59	0.000159855
REEP5	receptor accessory protein 5	ENSGALG00000023157	3	-0.13	0.645895	-0.59	0.00018635
RPN1	ribophorin I	ENSGALG00000005907	3	-0.01	0.98433	-0.59	8.39942e-06
SLC25A32	solute carrier family 25, member 32	ENSGALG00000016072	3	-0.08	0.800333	-0.58	0.000256179
PLOD1	procollagen-lysine 1, 2-oxoglutarate 5-dioxygenase 1	ENSGALG00000004531	3	-0.08	0.648992	-0.58	2.72978e-07
ABI2	abl interactor 2	ENSGALG00000008714	3	-0.13	0.646223	-0.58	0.000235116
RAB3IL1	RAB3A interacting protein (rabin3)-like 1	ENSGALG00000007203	3	0.14	0.541736	-0.58	6.28272e-05
WTAP	Wilms tumor 1 associated protein	ENSGALG00000011660	3	-0.28	0.337983	-0.58	0.00308336
TAX1BP1	Tax1 (human T-cell leukemia virus type I) binding protein 1	ENSGALG00000011123	3	0.18	0.610992	-0.58	0.00449031
PIGR	polymeric immunoglobulin receptor	ENSGALG00000000919	3	0.09	0.736577	-0.57	0.000119401
MAP3K14	mitogen-activated protein kinase kinase kinase 14	ENSGALG00000000685	3	-0.15	0.506102	-0.57	0.00010775
ARMC1	armadillo repeat containing 1	ENSGALG00000000062	3	0.02	0.961315	-0.57	0.000525485
RPL5	ribosomal protein L5	ENSGALG00000005922	3	0.07	0.797037	-0.57	6.28272e-05
KLC4	kinesin light chain 4	ENSGALG00000008605	3	-0.06	0.830059	-0.57	8.37023e-05
CDC37L1	cell division cycle 37 homolog (S. cerevisiae)-like 1	ENSGALG00000014448	3	0.07	0.74727	-0.57	1.12253e-05
JSRP1	junctional sarcoplasmic reticulum protein 1	ENSGALG00000000819	3	0.02	0.93483	-0.57	7.5378e-06
KRAS	v-Ki-ras2 Kirsten rat sarcoma viral oncogene homolog	ENSGALG00000014033	3	0.09	0.760954	-0.57	0.000146304
AMPH	amphiphysin (Stiff-Man syndrome with breast cancer 128kDa autoantigen)	ENSGALG00000012286	3	0.19	0.53373	-0.57	0.00193678
MPHOSPH9	M-phase phosphoprotein 9	ENSGALG00000003419	3	-0.18	0.546416	-0.56	0.00126427
MARCH1	membrane-associated ring finger (C3HC4) 1	ENSGALG00000009520	3	-0.18	0.498712	-0.56	0.000722133
GALNT9	UDP-N-acetyl-alpha-D-galactosamine:polypeptide N-acetylgalactosaminyltransferase 9 (GalNAc-T9)	ENSGALG00000002242	3	-0.20	0.377886	-0.56	0.000294351
DGKH	diacylglycerol kinase, eta	ENSGALG00000016959	3	0.08	0.832411	-0.56	0.00224746
DBC1	deleted in bladder cancer 1	ENSGALG00000006997	3	-0.45	0.0306222	-0.56	0.000940192
ACBD7	acyl-Coenzyme A binding domain containing 7	ENSGALG00000019663	3	-0.09	0.67147	-0.56	1.14353e-05
GPBP1L1	GC-rich promoter binding protein 1-like 1	ENSGALG00000010276	3	0.22	0.275861	-0.56	0.000118224
HSF5	heat shock transcription factor family member 5	ENSGALG00000001031	3	0.11	0.798597	-0.56	0.00591792
SLC2A6	solute carrier family 2 (facilitated glucose transporter), member 6	ENSGALG00000002982	3	-0.03	0.917883	-0.56	0.000184507
LANCL1	LanC lantibiotic synthetase component C-like 1 (bacterial)	ENSGALG00000002921	3	-0.17	0.424994	-0.56	0.000126763
CDC34	cell division cycle 34 homolog (S. cerevisiae)	ENSGALG00000009227	3	0.18	0.312661	-0.56	2.78236e-05
ATP13A3	ATPase type 13A3	ENSGALG00000007075	3	-0.05	0.867703	-0.56	0.000158767
OCA2	oculocutaneous albinism II (pink-eye dilution homolog, mouse)	ENSGALG00000016740	3	-0.04	0.935433	-0.56	0.00839178
TMF1	TATA element modulatory factor 1	ENSGALG00000013408	3	0.08	0.834792	-0.56	0.00139776
GRAMD3	GRAM domain containing 3	ENSGALG00000008237	3	-0.05	0.874546	-0.56	9.26923e-05
DDO	D-aspartate oxidase	ENSGALG00000015057	3	-0.30	0.0393168	-0.55	1.21349e-05
TMEM131	transmembrane protein 131	ENSGALG00000016751	3	-0.07	0.827736	-0.55	0.000380145
MKI67IP	MKI67 (FHA domain) interacting nucleolar phosphoprotein	ENSGALG00000011650	3	-0.10	0.667083	-0.55	7.17317e-05
TNC	tenascin C (hexabrachion)	ENSGALG00000007113	3	0.14	0.584697	-0.55	0.000383022
ARMET	arginine-rich, mutated in early stage tumors	ENSGALG00000002362	3	-0.10	0.616261	-0.55	4.14266e-06
RPL36A	ribosomal protein L36a	ENSGALG00000004952	3	0.17	0.661238	-0.55	0.00993056
PAMCI	peptidylglycine alpha-amidating monooxygenase COOH-terminal interactor	ENSGALG00000011147	3	0.18	0.524843	-0.55	0.00128918
SPATA5L1	spermatogenesis associated 5-like 1	ENSGALG00000005682	3	-0.08	0.806491	-0.55	0.000557295
CTGF	connective tissue growth factor	ENSGALG00000002909	3	-0.15	0.664923	-0.55	0.00394
HLF	hepatic leukemia factor	ENSGALG00000003059	3	0.00	0.994945	-0.55	0.00476732
PEX6	peroxisomal biogenesis factor 6	ENSGALG00000008571	3	0.25	0.236384	-0.54	0.000356809
C7	complement component 7	ENSGALG00000014835	3	0.02	0.945712	-0.54	0.000306925
COL6A1	collagen, type VI, alpha 1	ENSGALG00000005974	3	0.05	0.874382	-0.54	5.87059e-05
IL12A	interleukin 12A (natural killer cell stimulatory factor 1, cytotoxic lymphocyte maturation factor 1, p35)	ENSGALG00000009574	3	0.01	0.975785	-0.54	0.000680398
TRPC1	transient receptor potential cation channel, subfamily C, member 1	ENSGALG00000002639	3	0.04	0.878083	-0.54	1.17907e-05
NEIL1	nei endonuclease VIII-like 1 (E. coli)	ENSGALG00000001586	3	-0.21	0.436843	-0.54	0.00175896
CUL7	cullin 7	ENSGALG00000008643	3	-0.13	0.65545	-0.54	0.00106803
SGPL1	sphingosine-1-phosphate lyase 1	ENSGALG00000004553	3	0.14	0.645895	-0.54	0.00154501
BTBD8	BTB (POZ) domain containing 8	ENSGALG00000006004	3	-0.35	0.0398507	-0.54	0.000143068
E2F6	E2F transcription factor 6	ENSGALG00000016454	3	-0.07	0.773867	-0.53	7.61852e-05
MAP3K7	mitogen-activated protein kinase kinase kinase 7	ENSGALG00000015596	3	-0.17	0.312621	-0.53	1.28713e-05
NDUFA12	NADH dehydrogenase (ubiquinone) 1 alpha subcomplex, 12	ENSGALG00000011325	3	0.19	0.530051	-0.53	0.00400175
ITPKA	inositol 1,4,5-trisphosphate 3-kinase A	ENSGALG00000008603	3	-0.09	0.794495	-0.53	0.0017422
GALNT13	UDP-N-acetyl-alpha-D-galactosamine:polypeptide N-acetylgalactosaminyltransferase 13 (GalNAc-T13)	ENSGALG00000012536	3	-0.18	0.42296	-0.53	0.000298711
NOL14	nucleolar protein 14	ENSGALG00000015649	3	0.17	0.50951	-0.53	0.000717217
CXorf21	chromosome X open reading frame 21	ENSGALG00000016286	3	-0.24	0.380095	-0.53	0.00394088
CLPTM1L	CLPTM1-like	ENSGALG00000013187	3	-0.05	0.903142	-0.53	0.00261329
SYBL1	synaptobrevin-like 1	ENSGALG00000007476	3	-0.12	0.553068	-0.53	5.35915e-05
MCM8	minichromosome maintenance complex component 8	ENSGALG00000009195	3	-0.29	0.100492	-0.53	0.000173529
CAMK2A	calcium_calmodulin-dependent protein kinase (CaM kinase) II alpha	ENSGALG00000005621	3	0.05	0.898986	-0.53	0.00291308
C10orf84	chromosome 10 open reading frame 84	ENSGALG00000009307	3	0.03	0.946065	-0.53	0.00381446
R3HDM1	R3H domain containing 1	ENSGALG00000012246	3	-0.15	0.636554	-0.53	0.0033064
C1orf57	chromosome 1 open reading frame 57	ENSGALG00000011015	3	-0.30	0.168468	-0.52	0.000989869
LHX3	LIM homeobox 3	ENSGALG00000003928	3	-0.20	0.242428	-0.52	4.17397e-05
LRTM2	leucine-rich repeats and transmembrane domains 2	ENSGALG00000013009	3	0.17	0.549035	-0.52	0.00203473
C12orf28	chromosome 12 open reading frame 28	ENSGALG00000019352	3	-0.16	0.561315	-0.52	0.00172049
TUFT1	tuftelin 1	ENSGALG00000000935	3	-0.04	0.876544	-0.52	4.47812e-06
SRPK1	SFRS protein kinase 1	ENSGALG00000000890	3	-0.02	0.959418	-0.52	0.00121707
THUMPD1	THUMP domain containing 1	ENSGALG00000002134	3	-0.37	0.171316	-0.52	0.00878767
DDX49	DEAD (Asp-Glu-Ala-Asp) box polypeptide 49	ENSGALG00000003130	3	-0.10	0.748041	-0.52	0.00113743
HSPA9	heat shock 70kDa protein 9 (mortalin)	ENSGALG00000002363	3	-0.07	0.804972	-0.52	0.000159855
BCCIP	BRCA2 and CDKN1A interacting protein	ENSGALG00000006617	3	0.00	0.992895	-0.52	0.00139526
SLC24A5	solute carrier family 24, member 5	ENSGALG00000004885	3	-0.05	0.915523	-0.52	0.00938784
BRMS1L	breast cancer metastasis-suppressor 1-like	ENSGALG00000010093	3	-0.14	0.505147	-0.52	8.1148e-05
CSE1L	CSE1 chromosome segregation 1-like (yeast)	ENSGALG00000004707	3	0.07	0.856461	-0.52	0.00405722
INPP4A	inositol polyphosphate-4-phosphatase, type I, 107kDa	ENSGALG00000016752	3	-0.12	0.670392	-0.52	0.000786941
MRPL53	mitochondrial ribosomal protein L53	ENSGALG00000015761	3	-0.07	0.759413	-0.52	6.45669e-05
PTPN1	protein tyrosine phosphatase, non-receptor type 1	ENSGALG00000008010	3	0.16	0.509829	-0.52	0.000676092
FZD3	frizzled homolog 3 (Drosophila)	ENSGALG00000016627	3	-0.27	0.0471168	-0.51	9.85032e-06
JAM3	junctional adhesion molecule 3	ENSGALG00000001472	3	-0.16	0.484429	-0.51	0.000464277
DOPEY2	dopey family member 2	ENSGALG00000016036	3	-0.04	0.891956	-0.51	0.000487064
KIAA1109	KIAA1109	ENSGALG00000011869	3	-0.18	0.298074	-0.51	3.06617e-05
BARD1	BRCA1 associated RING domain 1	ENSGALG00000003484	3	0.14	0.651642	-0.51	0.00239548
C1orf161	chromosome 1 open reading frame 161	ENSGALG00000015006	3	0.27	0.368023	-0.51	0.00906081
SIRT6	sirtuin (silent mating type information regulation 2 homolog) 6 (S. cerevisiae)	ENSGALG00000001245	3	-0.11	0.641033	-0.51	0.000172005
MLH1	mutL homolog 1, colon cancer, nonpolyposis type 2 (E. coli)	ENSGALG00000012060	3	0.13	0.578351	-0.51	0.000405888
ROCK2	Rho-associated, coiled-coil containing protein kinase 2	ENSGALG00000016451	3	0.09	0.731439	-0.51	0.000193558
DHX35	DEAH (Asp-Glu-Ala-His) box polypeptide 35	ENSGALG00000003658	3	-0.04	0.888821	-0.51	0.000171608
UBE2NL	ubiquitin-conjugating enzyme E2N-like	ENSGALG00000011292	3	-0.22	0.269096	-0.51	0.000354232
EIF2C2	eukaryotic translation initiation factor 2C, 2	ENSGALG00000016189	3	0.07	0.738776	-0.51	3.38078e-05
ATP8A2	ATPase, aminophospholipid transporter-like, Class I, type 8A, member 2	ENSGALG00000017106	3	-0.30	0.0489072	-0.51	7.5901e-05
MBOAT4	membrane bound O-acyltransferase domain containing 4	ENSGALG00000011454	3	0.07	0.830587	-0.51	0.00218488
FGF6	fibroblast growth factor 6	ENSGALG00000017287	3	0.14	0.665678	-0.51	0.00468872
BCAS3	breast carcinoma amplified sequence 3	ENSGALG00000005295	3	-0.14	0.619801	-0.50	0.00175577
WNT5B	wingless-type MMTV integration site family, member 5B	ENSGALG00000012998	3	-0.03	0.93346	-0.50	0.000382382
SSRP1	structure specific recognition protein 1	ENSGALG00000007520	3	-0.28	0.021811	-0.50	4.49202e-06
PHF14	PHD finger protein 14	ENSGALG00000010714	3	-0.10	0.649044	-0.50	4.52456e-05
DLAT	dihydrolipoamide S-acetyltransferase (E2 component of pyruvate dehydrogenase complex)	ENSGALG00000007904	3	-0.16	0.605823	-0.50	0.00511783
TBX19	T-box 19	ENSGALG00000015244	3	0.04	0.869912	-0.50	3.18065e-05
DPY19L1	dpy-19-like 1 (C. elegans)	ENSGALG00000012158	3	-0.04	0.896475	-0.50	0.000463854
FAM83F	family with sequence similarity 83, member F	ENSGALG00000012053	3	-0.14	0.574442	-0.50	0.000649286
PPAPDC1A	phosphatidic acid phosphatase type 2 domain containing 1A	ENSGALG00000009471	3	-0.21	0.223373	-0.50	0.000109685
ISG20L2	interferon stimulated exonuclease gene 20kDa-like 2	ENSGALG00000024167	3	-0.02	0.960838	-0.50	0.000356524
PPP1R9A	protein phosphatase 1, regulatory (inhibitor) subunit 9A	ENSGALG00000009686	3	0.13	0.636753	-0.50	0.00109438
TRPM8	transient receptor potential cation channel, subfamily M, member 8	ENSGALG00000004116	3	0.14	0.548597	-0.50	0.000316244
NMNAT2	nicotinamide nucleotide adenylyltransferase 2	ENSGALG00000004642	3	0.04	0.902934	-0.50	0.000977607
KTELC1	KTEL (Lys-Tyr-Glu-Leu) containing 1	ENSGALG00000015480	3	-0.11	0.602873	-0.49	6.62682e-05
SMG6	Smg-6 homolog, nonsense mediated mRNA decay factor (C. elegans)	ENSGALG00000003108	3	0.23	0.196296	-0.49	0.000239812
C20orf11	chromosome 20 open reading frame 11	ENSGALG00000005700	3	-0.06	0.83859	-0.49	0.000489972
C5orf13	chromosome 5 open reading frame 13	ENSGALG00000000236	3	0.13	0.636346	-0.49	0.00113342
CPAMD8	C3 and PZP-like, alpha-2-macroglobulin domain containing 8	ENSGALG00000003742	3	-0.07	0.82327	-0.49	0.000962825
SALL1	sal-like 1 (Drosophila)	ENSGALG00000003739	3	0.16	0.579339	-0.49	0.00371869
PSD3	pleckstrin and Sec7 domain containing 3	ENSGALG00000015428	3	-0.15	0.478369	-0.49	0.000378157
SCOC	short coiled-coil protein	ENSGALG00000009813	3	-0.05	0.866944	-0.49	0.000223531
GTF2A1	general transcription factor IIA, 1, 19_37kDa	ENSGALG00000010576	3	0.01	0.956461	-0.49	9.17024e-07
SENP7	SUMO1_sentrin specific peptidase 7	ENSGALG00000015323	3	0.22	0.193125	-0.49	0.000156781
PPIC	peptidylprolyl isomerase C (cyclophilin C)	ENSGALG00000005346	3	-0.08	0.73794	-0.49	0.000189539
GOLGA1	golgi autoantigen, golgin subfamily a, 1	ENSGALG00000001025	3	-0.06	0.807102	-0.49	0.000206975
RQCD1	RCD1 required for cell differentiation1 homolog (S. pombe)	ENSGALG00000011402	3	-0.24	0.343069	-0.49	0.00382995
JUN	jun oncogene	ENSGALG00000010870	3	-0.30	0.185387	-0.49	0.00285631
SLC24A4	solute carrier family 24 (sodium_potassium_calcium exchanger), member 4	ENSGALG00000010793	3	0.02	0.952997	-0.49	0.000382389
CPXM2	carboxypeptidase X (M14 family), member 2	ENSGALG00000009693	3	-0.10	0.727397	-0.49	0.00109721
DSCAML1	Down syndrome cell adhesion molecule like 1	ENSGALG00000007314	3	-0.24	0.19533	-0.49	0.000305067
LAMA2	laminin, alpha 2 (merosin, congenital muscular dystrophy)	ENSGALG00000014014	3	-0.02	0.964838	-0.49	0.0016082
MTMR9	myotubularin related protein 9	ENSGALG00000016649	3	0.26	0.138358	-0.49	0.000328104
SAPS3	SAPS domain family, member 3	ENSGALG00000007037	3	-0.17	0.496139	-0.49	0.00178312
PITPNA	phosphatidylinositol transfer protein, alpha	ENSGALG00000023806	3	-0.04	0.893699	-0.49	0.000306829
TMEM132C	transmembrane protein 132C	ENSGALG00000002714	3	0.09	0.656758	-0.49	3.49963e-05
DDX10	DEAD (Asp-Glu-Ala-Asp) box polypeptide 10	ENSGALG00000017156	3	0.31	0.210093	-0.49	0.00604937
NOD1	nucleotide-binding oligomerization domain containing 1	ENSGALG00000011535	3	-0.55	0.00319187	-0.43	0.00463638
UXS1	UDP-glucuronate decarboxylase 1	ENSGALG00000016801	4	-0.11	0.805857	2.38	6.46792e-14
ITPA	inosine triphosphatase (nucleoside triphosphate pyrophosphatase)	ENSGALG00000003250	4	0.06	0.906672	2.32	6.46792e-14
CDADC1	cytidine and dCMP deaminase domain containing 1	ENSGALG00000017004	4	0.23	0.436133	1.54	5.40493e-10
BUB1B	BUB1 budding uninhibited by benzimidazoles 1 homolog beta (yeast)	ENSGALG00000004838	4	0.04	0.934096	1.48	1.17212e-08
ATIC	5-aminoimidazole-4-carboxamide ribonucleotide formyltransferase_IMP cyclohydrolase	ENSGALG00000003570	4	1.44	1.42183e-08	1.46	8.23182e-10
SOCS7	suppressor of cytokine signaling 7	ENSGALG00000013705	4	-0.12	0.730188	1.46	1.11057e-09
TREM2	triggering receptor expressed on myeloid cells 2	ENSGALG00000023781	4	0.24	0.542469	1.44	1.59611e-07
CHRM5	cholinergic receptor, muscarinic 5	ENSGALG00000009640	4	-0.16	0.514679	1.39	2.26708e-11
DCUN1D5	DCN1, defective in cullin neddylation 1, domain containing 5 (S. cerevisiae)	ENSGALG00000017181	4	0.55	0.0506835	1.37	1.2965e-07
H2AFY	H2A histone family, member Y	ENSGALG00000006360	4	-0.05	0.905244	1.26	1.38756e-08
LMBR1	limb region 1 homolog (mouse)	ENSGALG00000006400	4	-0.20	0.663117	1.21	1.14353e-05
SERINC4	serine incorporator 4	ENSGALG00000013914	4	0.24	0.660489	1.21	0.000146304
GPR116	G protein-coupled receptor 116	ENSGALG00000016718	4	-0.17	0.601332	1.20	2.99328e-08
FBXO33	F-box protein 33	ENSGALG00000010192	4	0.30	0.320183	1.20	2.91426e-07
LIPM	lipase, family member M	ENSGALG00000003603	4	0.72	0.000298306	1.18	4.61245e-09
KCNMA1	potassium large conductance calcium-activated channel, subfamily M, alpha member 1	ENSGALG00000004980	4	-0.38	0.183243	1.18	5.71673e-07
CXCL12	chemokine (C-X-C motif) ligand 12 (stromal cell-derived factor 1)	ENSGALG00000006265	4	0.69	8.7794e-05	1.18	3.07793e-10
P2RY14	purinergic receptor P2Y, G-protein coupled, 14	ENSGALG00000010380	4	0.12	0.753856	1.15	2.41636e-07
IVD	isovaleryl Coenzyme A dehydrogenase	ENSGALG00000004686	4	-0.08	0.9026	1.14	0.000169829
GRIN2A	glutamate receptor, ionotropic, N-methyl D-aspartate 2A	ENSGALG00000007278	4	-0.14	0.656172	1.13	2.20868e-08
AP3D1	adaptor-related protein complex 3, delta 1 subunit	ENSGALG00000000996	4	-0.13	0.781726	1.13	5.74981e-06
RAE1	RAE1 RNA export 1 homolog (S. pombe)	ENSGALG00000007653	4	0.91	0.000393304	1.11	2.14152e-06
PRPS2	phosphoribosyl pyrophosphate synthetase 2	ENSGALG00000016592	4	0.56	0.00100124	1.11	8.23182e-10
ADSL	adenylosuccinate lyase	ENSGALG00000012034	4	0.73	0.0209172	1.10	4.67489e-05
USP45	ubiquitin specific peptidase 45	ENSGALG00000015478	4	0.35	0.148745	1.10	1.47548e-07
GLCE	glucuronic acid epimerase	ENSGALG00000008068	4	0.37	0.328263	1.08	5.63204e-05
MSH3	mutS homolog 3 (E. coli)	ENSGALG00000015589	4	-0.12	0.815711	1.07	4.2863e-05
SNAP29	synaptosomal-associated protein, 29kDa	ENSGALG00000001312	4	-0.45	0.0335078	1.05	8.69416e-08
PSPH	phosphoserine phosphatase	ENSGALG00000002397	4	0.81	0.00672983	1.05	5.07493e-05
ABCA3	ATP-binding cassette, sub-family A (ABC1), member 3	ENSGALG00000001967	4	0.09	0.910437	1.04	0.00331813
CPOX	coproporphyrinogen oxidase	ENSGALG00000015240	4	0.61	0.000826481	1.02	1.83842e-08
CAPSL	calcyphosine-like	ENSGALG00000013376	4	-0.05	0.930403	1.01	2.75528e-05
ZNF259	zinc finger protein 259	ENSGALG00000007101	4	0.25	0.353463	1.00	1.14613e-06
WDR17	WD repeat domain 17	ENSGALG00000010815	4	-0.20	0.548061	0.99	4.14097e-06
RHOB	ras homolog gene family, member B	ENSGALG00000016485	4	0.67	0.0010905	0.99	2.59612e-07
CHORDC1	cysteine and histidine-rich domain (CHORD)-containing 1	ENSGALG00000017233	4	0.19	0.748002	0.99	0.00108873
LIMD2	LIM domain containing 2	ENSGALG00000000529	4	-0.07	0.877278	0.98	7.80385e-06
SLC35D2	solute carrier family 35, member D2	ENSGALG00000012630	4	0.68	0.000780037	0.98	2.38614e-07
CTRC	chymotrypsin C (caldecrin)	ENSGALG00000013701	4	-0.24	0.645154	0.97	0.00112128
DNM1L	dynamin 1-like	ENSGALG00000012929	4	1.05	1.10541e-06	0.95	4.94906e-07
CASP9	caspase 9, apoptosis-related cysteine peptidase	ENSGALG00000001366	4	0.09	0.847603	0.95	2.98719e-05
STK4	serine_threonine kinase 4	ENSGALG00000004098	4	-0.44	0.14871	0.93	9.61995e-05
RGS12	regulator of G-protein signalling 12	ENSGALG00000015626	4	0.16	0.645895	0.93	1.53623e-05
DTWD1	DTW domain containing 1	ENSGALG00000005673	4	-0.10	0.737307	0.91	1.40704e-07
GSTO2	glutathione S-transferase omega 2	ENSGALG00000008409	4	0.02	0.967894	0.91	5.80181e-05
CYGB	cytoglobin	ENSGALG00000001892	4	0.15	0.811901	0.91	0.00259445
MOCS1	molybdenum cofactor synthesis 1	ENSGALG00000010051	4	0.50	0.0536026	0.89	3.90565e-05
ETFA	electron-transfer-flavoprotein, alpha polypeptide (glutaric aciduria II)	ENSGALG00000002925	4	0.24	0.523818	0.89	0.000202546
PPP1R15B	protein phosphatase 1, regulatory (inhibitor) subunit 15B	ENSGALG00000000611	4	0.17	0.595659	0.88	1.66769e-05
CEP57	centrosomal protein 57kDa	ENSGALG00000017201	4	0.51	0.178903	0.88	0.00151685
PDGFA	platelet-derived growth factor alpha polypeptide	ENSGALG00000003642	4	0.20	0.510878	0.87	1.78309e-05
WDR66	WD repeat domain 66	ENSGALG00000004365	4	-0.05	0.839056	0.87	1.91346e-08
LTF	lactotransferrin	ENSGALG00000006453	4	0.30	0.420615	0.87	0.000356524
RPS11	ribosomal protein S11	ENSGALG00000017299	4	0.23	0.423489	0.87	1.74206e-05
POLR2C	polymerase (RNA) II (DNA directed) polypeptide C, 33kDa	ENSGALG00000001168	4	0.24	0.257576	0.86	4.2247e-07
CNTNAP3	contactin associated protein-like 3	ENSGALG00000023179	4	0.22	0.487244	0.86	4.42322e-05
GRAMD1C	GRAM domain containing 1C	ENSGALG00000015127	4	-0.21	0.571535	0.86	0.000115063
RPL24	ribosomal protein L24	ENSGALG00000015339	4	0.08	0.820586	0.86	1.99862e-06
XPO5	exportin 5	ENSGALG00000010341	4	0.51	0.0586232	0.86	9.35701e-05
FGL2	fibrinogen-like 2	ENSGALG00000008306	4	0.21	0.527409	0.85	4.38003e-05
OTUD7B	OTU domain containing 7B	ENSGALG00000013348	4	-0.15	0.581248	0.85	8.81566e-07
CUTA	cutA divalent cation tolerance homolog (E. coli)	ENSGALG00000001620	4	0.81	0.00412736	0.84	0.000439239
CETN2	centrin, EF-hand protein, 2	ENSGALG00000007510	4	-0.49	0.0678817	0.83	0.000125569
TRUB2	TruB pseudouridine (psi) synthase homolog 2 (E. coli)	ENSGALG00000004920	4	-0.10	0.811805	0.83	0.000159669
ICMT	isoprenylcysteine carboxyl methyltransferase	ENSGALG00000024053	4	0.85	0.00200469	0.83	0.000354486
ERGIC2	ERGIC and golgi 2	ENSGALG00000007183	4	-0.23	0.610899	0.83	0.00161649
OSGIN1	oxidative stress induced growth inhibitor 1	ENSGALG00000003323	4	0.40	0.111764	0.82	4.98045e-05
KPNA4	karyopherin alpha 4 (importin alpha 3)	ENSGALG00000009549	4	0.33	0.301889	0.82	0.000231371
MFI2	antigen p97 (melanoma associated) identified by monoclonal antibodies 133.2 and 96.5	ENSGALG00000006855	4	0.14	0.789502	0.82	0.00224724
CNGA1	cyclic nucleotide gated channel alpha 1	ENSGALG00000014136	4	0.47	0.114945	0.82	0.000416824
SLAMF7	SLAM family member 7	ENSGALG00000006229	4	0.52	0.00585444	0.81	2.02285e-06
MYOZ1	myozenin 1	ENSGALG00000005226	4	0.04	0.905539	0.81	1.0068e-06
SLC16A7	solute carrier family 16, member 7 (monocarboxylic acid transporter 2)	ENSGALG00000009759	4	0.17	0.583688	0.81	3.98903e-05
C14orf153	chromosome 14 open reading frame 153	ENSGALG00000011526	4	0.02	0.970379	0.80	3.55839e-05
MTA3	metastasis associated 1 family, member 3	ENSGALG00000009925	4	0.03	0.952822	0.80	5.33944e-05
MRPS14	mitochondrial ribosomal protein S14	ENSGALG00000004547	4	-0.08	0.830059	0.79	4.65204e-05
FHOD1	formin homology 2 domain containing 1	ENSGALG00000002198	4	0.30	0.429799	0.79	0.00124727
ENTPD7	ectonucleoside triphosphate diphosphohydrolase 7	ENSGALG00000023691	4	0.12	0.785952	0.78	0.000360881
SGK2	serum_glucocorticoid regulated kinase 2	ENSGALG00000003537	4	-0.37	0.109344	0.78	3.06617e-05
RARB	retinoic acid receptor, beta	ENSGALG00000011298	4	0.58	0.000457147	0.77	4.54734e-07
DDEF2	development and differentiation enhancing factor 2	ENSGALG00000016419	4	0.85	1.14305e-05	0.76	6.30086e-06
ARPC3	actin related protein 2_3 complex, subunit 3, 21kDa	ENSGALG00000003820	4	0.48	0.0200832	0.76	2.15712e-05
IRF4	interferon regulatory factor 4	ENSGALG00000012830	4	0.25	0.431178	0.75	0.000298846
RASD1	RAS, dexamethasone-induced 1	ENSGALG00000004860	4	0.27	0.395383	0.75	0.000375941
SIN3A	SIN3 homolog A, transcription regulator (yeast)	ENSGALG00000001644	4	0.46	0.213617	0.75	0.00433531
GTF2B	general transcription factor IIB	ENSGALG00000006205	4	0.37	0.0370576	0.74	2.46599e-06
LOXHD1	lipoxygenase homology domains 1	ENSGALG00000001787	4	0.28	0.329163	0.74	0.000261153
PDZK1	PDZ domain containing 1	ENSGALG00000015492	4	-0.14	0.705129	0.74	0.000382389
DPM2	dolichyl-phosphate mannosyltransferase polypeptide 2, regulatory subunit	ENSGALG00000005066	4	0.27	0.341498	0.74	0.000159502
CPN1	carboxypeptidase N, polypeptide 1	ENSGALG00000007090	4	0.32	0.200595	0.73	9.2035e-05
DTL	denticleless homolog (Drosophila)	ENSGALG00000009837	4	-0.24	0.266011	0.73	7.18318e-06
CPA1	carboxypeptidase A1 (pancreatic)	ENSGALG00000008087	4	0.57	0.000136606	0.73	2.41636e-07
PIGW	phosphatidylinositol glycan anchor biosynthesis, class W	ENSGALG00000023554	4	0.04	0.93483	0.72	0.000328104
CHRM3	cholinergic receptor, muscarinic 3	ENSGALG00000010778	4	-0.04	0.910463	0.72	4.74842e-05
AP3B2	adaptor-related protein complex 3, beta 2 subunit	ENSGALG00000002136	4	-0.56	0.00212656	0.72	1.01017e-05
TACR1	tachykinin receptor 1	ENSGALG00000013953	4	0.06	0.882469	0.72	0.000141374
GRIN2B	glutamate receptor, ionotropic, N-methyl D-aspartate 2B	ENSGALG00000011809	4	0.29	0.47913	0.72	0.0045402
ALG6	asparagine-linked glycosylation 6 homolog (S. cerevisiae, alpha-1,3-glucosyltransferase)	ENSGALG00000010991	4	-0.02	0.954123	0.72	9.30136e-05
PIGS	phosphatidylinositol glycan anchor biosynthesis, class S	ENSGALG00000003665	4	0.21	0.280254	0.71	2.23e-06
PTPN6	protein tyrosine phosphatase, non-receptor type 6	ENSGALG00000014561	4	0.54	0.000420301	0.70	6.71257e-07
TMEM173	transmembrane protein 173	ENSGALG00000000852	4	-0.03	0.965272	0.70	0.00350779
ACAT2	acetyl-Coenzyme A acetyltransferase 2 (acetoacetyl Coenzyme A thiolase)	ENSGALG00000011659	4	0.06	0.903382	0.70	0.000546036
PIF1	PIF1 5_-to-3_ DNA helicase homolog (S. cerevisiae)	ENSGALG00000009032	4	0.01	0.970739	0.70	6.58687e-06
KIF2A	kinesin heavy chain member 2A	ENSGALG00000014737	4	-0.52	0.0302677	0.70	0.000434341
PLAU	plasminogen activator, urokinase	ENSGALG00000005086	4	-0.12	0.638792	0.70	9.86283e-06
CDC27	cell division cycle 27 homolog (S. cerevisiae)	ENSGALG00000000596	4	-0.09	0.786944	0.69	7.11376e-05
ZNF366	zinc finger protein 366	ENSGALG00000015008	4	0.41	0.0656865	0.69	0.000135418
GAD1	glutamate decarboxylase 1 (brain, 67kDa)	ENSGALG00000009589	4	-0.42	0.117503	0.69	0.000696702
ARSB	arylsulfatase B	ENSGALG00000004438	4	0.20	0.211621	0.69	1.43272e-07
CHST3	carbohydrate (chondroitin 6) sulfotransferase 3	ENSGALG00000024056	4	-0.12	0.808954	0.69	0.0030544
PDZRN3	PDZ domain containing RING finger 3	ENSGALG00000007819	4	-0.01	0.975785	0.69	0.000784718
WNT8A	wingless-type MMTV integration site family, member 8A	ENSGALG00000006084	4	0.33	0.0972524	0.68	2.14604e-05
COX10	COX10 homolog, cytochrome c oxidase assembly protein, heme A: farnesyltransferase (yeast)	ENSGALG00000001375	4	0.40	0.139064	0.68	0.000891174
PTHLH	parathyroid hormone-like hormone	ENSGALG00000017295	4	-0.18	0.523818	0.68	0.000159445
TLR7	toll-like receptor 7	ENSGALG00000016590	4	0.03	0.913163	0.68	5.14272e-07
CACNG7	calcium channel, voltage-dependent, gamma subunit 7	ENSGALG00000003911	4	-0.24	0.424513	0.67	0.000756485
PLXNA1	plexin A1	ENSGALG00000006097	4	-0.13	0.705651	0.67	0.000406891
TRIM33	tripartite motif-containing 33	ENSGALG00000001976	4	0.07	0.896475	0.67	0.00246299
TMC7	transmembrane channel-like 7	ENSGALG00000006889	4	0.58	0.00207938	0.67	4.25127e-05
COL1A2	collagen, type I, alpha 2	ENSGALG00000009641	4	0.68	0.00515487	0.67	0.00101325
EXOC7	exocyst complex component 7	ENSGALG00000002050	4	0.00	0.99446	0.67	0.00389341
ASAH2	N-acylsphingosine amidohydrolase (non-lysosomal ceramidase) 2	ENSGALG00000003751	4	-0.15	0.604415	0.67	9.03363e-05
ARHGAP22	Rho GTPase activating protein 22	ENSGALG00000006137	4	0.23	0.402919	0.66	0.000378157
UBP1	upstream binding protein 1 (LBP-1a)	ENSGALG00000011980	4	-0.16	0.668229	0.66	0.00116962
VPS13D	vacuolar protein sorting 13 homolog D (S. cerevisiae)	ENSGALG00000004291	4	-0.06	0.924649	0.66	0.00840539
LRRTM2	leucine rich repeat transmembrane neuronal 2	ENSGALG00000002455	4	-0.14	0.645895	0.66	0.000119898
SPAST	spastin	ENSGALG00000010620	4	0.38	0.0583145	0.65	6.97255e-05
SUSD5	sushi domain containing 5	ENSGALG00000011973	4	-0.26	0.178736	0.65	1.53588e-05
GNAI1	guanine nucleotide binding protein (G protein), alpha inhibiting activity polypeptide 1	ENSGALG00000008382	4	0.40	0.0641596	0.65	0.000202546
RNF121	ring finger protein 121	ENSGALG00000000868	4	0.20	0.314755	0.65	9.54303e-06
BRWD2	bromodomain and WD repeat domain containing 2	ENSGALG00000009486	4	0.02	0.956223	0.65	0.000382382
F13A1	coagulation factor XIII, A1 polypeptide	ENSGALG00000012802	4	0.21	0.482956	0.65	0.000758704
PHF16	PHD finger protein 16	ENSGALG00000016727	4	0.05	0.904131	0.64	0.000623462
NAV2	neuron navigator 2	ENSGALG00000003999	4	0.05	0.907727	0.64	0.000464277
HVCN1	hydrogen voltage-gated channel 1	ENSGALG00000004562	4	-0.10	0.81344	0.64	0.00281334
WDR53	WD repeat domain 53	ENSGALG00000006395	4	-0.51	0.0604538	0.64	0.00290651
C10orf58	chromosome 10 open reading frame 58	ENSGALG00000002421	4	0.15	0.594528	0.64	0.000112398
SH2B3	SH2B adaptor protein 3	ENSGALG00000004610	4	-0.03	0.960756	0.64	0.00596722
VGLL4	vestigial like 4 (Drosophila)	ENSGALG00000004937	4	-0.04	0.941175	0.63	0.00293114
GBGT1	globoside alpha-1,3-N-acetylgalactosaminyltransferase 1	ENSGALG00000003340	4	0.09	0.722449	0.63	1.53623e-05
CD109	CD109 molecule	ENSGALG00000015910	4	-0.08	0.837817	0.63	0.000526266
SFRP5	secreted frizzled-related protein 5	ENSGALG00000007515	4	-0.12	0.792081	0.63	0.00561014
CCNI	cyclin I	ENSGALG00000011457	4	-0.13	0.697871	0.62	0.000760088
MALL	mal, T-cell differentiation protein-like	ENSGALG00000023882	4	0.25	0.198887	0.62	3.05515e-05
POLR1B	polymerase (RNA) I polypeptide B, 128kDa	ENSGALG00000008607	4	0.00	0.998925	0.61	7.09574e-07
C21orf7	chromosome 21 open reading frame 7	ENSGALG00000015822	4	0.11	0.69174	0.61	0.000151218
MORC2	MORC family CW-type zinc finger 2	ENSGALG00000007512	4	-0.04	0.935085	0.61	0.00266363
AKR1D1	aldo-keto reductase family 1, member D1 (delta 4-3-ketosteroid-5-beta-reductase)	ENSGALG00000012834	4	0.21	0.464258	0.61	0.000770296
CACNA1F	calcium channel, voltage-dependent, L type, alpha 1F subunit	ENSGALG00000005332	4	0.42	0.00728174	0.60	1.23046e-05
ARL3	ADP-ribosylation factor-like 3	ENSGALG00000008049	4	0.19	0.634541	0.60	0.00732247
TGFB3	transforming growth factor, beta 3	ENSGALG00000010346	4	-0.19	0.64742	0.60	0.00902672
RGS20	regulator of G-protein signalling 20	ENSGALG00000015270	4	0.57	2.37705e-06	0.60	5.98713e-08
SFRS15	splicing factor, arginine_serine-rich 15	ENSGALG00000015850	4	0.29	0.00442846	0.60	5.47286e-09
TAS2R8	taste receptor, type 2, member 8	ENSGALG00000010334	4	0.05	0.856887	0.60	5.02208e-06
SLC25A42	solute carrier family 25, member 42	ENSGALG00000002621	4	-0.42	0.0348222	0.60	0.000263773
ITGA2	integrin, alpha 2 (CD49B, alpha 2 subunit of VLA-2 receptor)	ENSGALG00000014903	4	-0.05	0.918955	0.60	0.00271936
ADAMTS1	ADAM metallopeptidase with thrombospondin type 1 motif, 1	ENSGALG00000015792	4	0.34	0.227544	0.60	0.00304404
NR2F1	nuclear receptor subfamily 2, group F, member 1	ENSGALG00000007000	4	0.33	0.206169	0.59	0.00152329
TRAP1	TNF receptor-associated protein 1	ENSGALG00000007686	4	-0.01	0.973704	0.59	0.000895344
ACVR2A	activin A receptor, type IIA	ENSGALG00000012444	4	0.31	0.292206	0.59	0.00375958
SLC10A7	solute carrier family 10 (sodium_bile acid cotransporter family), member 7	ENSGALG00000010006	4	0.25	0.208535	0.59	7.99656e-05
HTR1A	5-hydroxytryptamine (serotonin) receptor 1A	ENSGALG00000014742	4	0.11	0.74727	0.59	0.00142149
SOX9	SRY (sex determining region Y)-box 9 (campomelic dysplasia, autosomal sex-reversal)	ENSGALG00000004386	4	0.32	0.119615	0.59	0.000217762
C16orf59	chromosome 16 open reading frame 59	ENSGALG00000009204	4	0.00	0.9992	0.58	3.06944e-05
TWF1	twinfilin, actin-binding protein, homolog 1 (Drosophila)	ENSGALG00000009595	4	-0.10	0.791575	0.58	0.00284158
CA5B	carbonic anhydrase VB, mitochondrial	ENSGALG00000005855	4	0.06	0.898527	0.58	0.00453474
PHF13	PHD finger protein 13	ENSGALG00000000633	4	0.24	0.522954	0.58	0.00990744
SFRS5	splicing factor, arginine_serine-rich 5	ENSGALG00000009421	4	0.06	0.896664	0.58	0.00694141
XBP1	X-box binding protein 1	ENSGALG00000005796	4	-0.01	0.978496	0.58	0.000499518
ATP13A4	ATPase type 13A4	ENSGALG00000020827	4	0.01	0.981206	0.58	0.00575655
MAP2K2	mitogen-activated protein kinase kinase 2	ENSGALG00000001267	4	-0.05	0.84456	0.58	2.22459e-06
GPATCH2	G patch domain containing 2	ENSGALG00000009627	4	0.14	0.613351	0.58	0.000382382
TNS1	tensin 1	ENSGALG00000011462	4	0.00	0.993836	0.58	1.55509e-05
SLC35E2	solute carrier family 35, member E2	ENSGALG00000001374	4	0.16	0.433759	0.57	4.81873e-05
ASB3	ankyrin repeat and SOCS box-containing 3	ENSGALG00000008176	4	0.04	0.930619	0.57	0.00559248
FANCL	Fanconi anemia, complementation group L	ENSGALG00000007879	4	-0.18	0.406819	0.57	8.85628e-05
DIP2C	DIP2 disco-interacting protein 2 homolog C (Drosophila)	ENSGALG00000006652	4	0.12	0.765078	0.57	0.00420666
ATP2C1	ATPase, Ca++ transporting, type 2C, member 1	ENSGALG00000011580	4	0.14	0.417382	0.57	5.84598e-06
SLC2A5	solute carrier family 2 (facilitated glucose_fructose transporter), member 5	ENSGALG00000002466	4	-0.03	0.921762	0.57	0.000119416
SDSL	serine dehydratase-like	ENSGALG00000008317	4	0.07	0.820649	0.57	0.000436312
GCM1	glial cells missing homolog 1 (Drosophila)	ENSGALG00000016316	4	0.23	0.362997	0.57	0.000749498
KDELR3	KDEL (Lys-Asp-Glu-Leu) endoplasmic reticulum protein retention receptor 3	ENSGALG00000012251	4	0.03	0.92207	0.57	0.0001547
COL3A1	collagen, type III, alpha 1 (Ehlers-Danlos syndrome type IV, autosomal dominant)	ENSGALG00000002552	4	0.17	0.326129	0.56	6.30375e-06
TDO2	tryptophan 2,3-dioxygenase	ENSGALG00000009370	4	0.55	0.0012982	0.56	0.000130822
ALS2CR13	amyotrophic lateral sclerosis 2 (juvenile) chromosome region, candidate 13	ENSGALG00000008466	4	0.18	0.36181	0.56	6.07628e-05
AGR2	anterior gradient homolog 2 (Xenopus laevis)	ENSGALG00000010825	4	-0.35	0.205329	0.56	0.00436504
CYP4V2	cytochrome P450, family 4, subfamily V, polypeptide 2	ENSGALG00000013535	4	0.22	0.267562	0.56	8.37023e-05
POR	P450 (cytochrome) oxidoreductase	ENSGALG00000002053	4	0.12	0.721466	0.56	0.00216943
NPY2R	neuropeptide Y receptor Y2	ENSGALG00000009280	4	0.10	0.737684	0.56	0.000577413
EIF3S5	eukaryotic translation initiation factor 3, subunit 5 epsilon, 47kDa	ENSGALG00000005326	4	0.35	0.00609062	0.55	1.75443e-06
UBE2H	ubiquitin-conjugating enzyme E2H (UBC8 homolog, yeast)	ENSGALG00000007978	4	-0.01	0.97597	0.55	0.00225762
COLQ	collagen-like tail subunit (single strand of homotrimer) of asymmetric acetylcholinesterase	ENSGALG00000011202	4	0.01	0.977056	0.55	0.000378157
SLC44A3	solute carrier family 44, member 3	ENSGALG00000005610	4	0.25	0.192216	0.55	0.000136943
RBL1	retinoblastoma-like 1 (p107)	ENSGALG00000001332	4	-0.40	0.0372568	0.55	0.000443887
CDC2	cell division cycle 2, G1 to S and G2 to M	ENSGALG00000003085	4	0.05	0.864493	0.55	2.4558e-05
NKX6-2	NK6 transcription factor related, locus 2 (Drosophila)	ENSGALG00000010500	4	-0.33	0.10594	0.55	0.000523822
TEKT1	tektin 1	ENSGALG00000006064	4	-0.01	0.967963	0.55	1.33775e-05
F8	coagulation factor VIII, procoagulant component (hemophilia A)	ENSGALG00000005077	4	0.26	0.370973	0.55	0.00467737
TTLL1	tubulin tyrosine ligase-like family, member 1	ENSGALG00000014163	4	0.03	0.92216	0.55	0.000294243
SCARF1	scavenger receptor class F, member 1	ENSGALG00000002829	4	-0.05	0.914263	0.55	0.00434473
GNAO1	guanine nucleotide binding protein (G protein), alpha activating activity polypeptide O	ENSGALG00000003163	4	0.08	0.82326	0.54	0.00174713
RNF139	ring finger protein 139	ENSGALG00000016338	4	0.01	0.978339	0.54	0.00485171
PWP1	PWP1 homolog (S. cerevisiae)	ENSGALG00000012631	4	0.04	0.863507	0.54	1.91817e-05
HDAC4	histone deacetylase 4	ENSGALG00000004288	4	0.01	0.974109	0.54	0.000150007
PHLPPL	PH domain and leucine rich repeat protein phosphatase-like	ENSGALG00000000875	4	0.01	0.964219	0.54	4.68465e-05
LRRTM4	leucine rich repeat transmembrane neuronal 4	ENSGALG00000000476	4	0.10	0.66507	0.54	5.75052e-05
CHRNA3	cholinergic receptor, nicotinic, alpha 3	ENSGALG00000003014	4	0.06	0.890258	0.54	0.00310038
SNX30	sorting nexin family member 30	ENSGALG00000015660	4	0.68	0.000520841	0.54	0.000967041
AKR1B1	aldo-keto reductase family 1, member B1 (aldose reductase)	ENSGALG00000013058	4	-0.09	0.74302	0.54	0.000143068
SMNDC1	survival motor neuron domain containing 1	ENSGALG00000008561	4	0.15	0.61995	0.54	0.00149944
ASB4	ankyrin repeat and SOCS box-containing 4	ENSGALG00000009691	4	0.23	0.156455	0.54	3.06281e-05
MVD	mevalonate (diphospho) decarboxylase	ENSGALG00000007267	4	0.18	0.441026	0.53	0.000504607
CNGA4	cyclic nucleotide gated channel alpha 4	ENSGALG00000022704	4	0.21	0.216311	0.53	2.98176e-05
RCOR1	REST corepressor 1	ENSGALG00000011384	4	0.40	0.145281	0.53	0.00836334
RPL4	ribosomal protein L4	ENSGALG00000007711	4	0.38	0.00726358	0.53	2.37048e-05
NF1	neurofibromin 1 (neurofibromatosis, von Recklinghausen disease, Watson disease)	ENSGALG00000005660	4	0.11	0.636146	0.53	9.11919e-05
TBX20	T-box 20	ENSGALG00000012151	4	0.08	0.651553	0.53	2.95346e-06
CYB5A	cytochrome b5 type A (microsomal)	ENSGALG00000013708	4	-0.05	0.902567	0.53	0.000990158
SYT15	synaptotagmin XV	ENSGALG00000002046	4	0.26	0.294569	0.53	0.00184008
TNNT3	troponin T type 3 (skeletal, fast)	ENSGALG00000006572	4	0.05	0.889368	0.53	0.000334984
ABLIM3	actin binding LIM protein family, member 3	ENSGALG00000002790	4	0.47	0.00289303	0.53	0.000110157
EHMT1	euchromatic histone-lysine N-methyltransferase 1	ENSGALG00000008472	4	0.06	0.878462	0.53	0.00130739
HERC4	hect domain and RLD 4	ENSGALG00000003861	4	0.39	0.012921	0.53	9.74431e-05
TUBG2	tubulin, gamma 2	ENSGALG00000003150	4	0.08	0.794495	0.53	0.000897607
EPDR1	ependymin related protein 1 (zebrafish)	ENSGALG00000012069	4	0.83	1.61335e-06	0.53	0.000162409
RNASE1	ribonuclease, RNase A family, 1 (pancreatic)	ENSGALG00000003196	4	0.14	0.437901	0.52	3.33835e-05
HSPB2	heat shock 27kDa protein 2	ENSGALG00000007942	4	0.03	0.905834	0.52	1.01259e-06
RPL19	ribosomal protein L19	ENSGALG00000001658	4	0.05	0.848765	0.52	0.000147891
HLA-DMB	major histocompatibility complex, class II, DM beta	ENSGALG00000000162	4	0.03	0.944187	0.52	0.00975916
TMEM43	transmembrane protein 43	ENSGALG00000006345	4	-0.48	0.00984249	0.52	0.000824553
DSCR1L1	Down syndrome critical region gene 1-like 1	ENSGALG00000016709	4	-0.01	0.968935	0.52	0.000613169
KIAA1279	KIAA1279	ENSGALG00000004156	4	0.12	0.700533	0.52	0.00129235
C8B	complement component 8, beta polypeptide	ENSGALG00000010853	4	0.65	0.000131965	0.52	0.000298737
TRPC5	transient receptor potential cation channel, subfamily C, member 5	ENSGALG00000007972	4	0.12	0.550986	0.52	3.85397e-05
FMR1	fragile X mental retardation 1	ENSGALG00000009177	4	0.16	0.398588	0.52	5.96344e-05
FNDC3B	fibronectin type III domain containing 3B	ENSGALG00000009222	4	0.05	0.821689	0.51	1.76414e-06
CLCN4	chloride channel 4	ENSGALG00000016607	4	0.06	0.859974	0.51	0.000717032
FA2H	fatty acid 2-hydroxylase	ENSGALG00000002775	4	-0.01	0.98455	0.51	5.25024e-05
VWC2	von Willebrand factor C domain containing 2	ENSGALG00000013081	4	0.01	0.971119	0.51	0.000585479
KNTC1	kinetochore associated 1	ENSGALG00000004515	4	-0.09	0.748381	0.51	0.000612472
COQ9	coenzyme Q9 homolog (S. cerevisiae)	ENSGALG00000001184	4	0.21	0.326374	0.51	0.000608938
POLR3G	polymerase (RNA) III (DNA directed) polypeptide G (32kD)	ENSGALG00000014650	4	0.12	0.556845	0.51	4.25127e-05
NPBWR1	neuropeptides B_W receptor 1	ENSGALG00000015261	4	-0.11	0.735147	0.50	0.00325936
PZP	pregnancy-zone protein	ENSGALG00000022964	4	0.10	0.779577	0.50	0.00618525
VTI1B	vesicle transport through interaction with t-SNAREs homolog 1B (yeast)	ENSGALG00000009526	4	-0.07	0.597608	0.50	8.10786e-08
FBXO31	F-box protein 31	ENSGALG00000005779	4	0.26	0.0899111	0.50	5.27038e-05
TOP3B	topoisomerase (DNA) III beta	ENSGALG00000001485	4	0.19	0.255467	0.50	4.65581e-05
CCPG1	cell cycle progression 1	ENSGALG00000004399	4	-0.17	0.414665	0.50	0.000235116
KLHDC8B	kelch domain containing 8B	ENSGALG00000006776	4	0.25	0.256445	0.50	0.00116192
MDFI	MyoD family inhibitor	ENSGALG00000003379	4	0.04	0.846307	0.50	3.87497e-07
C6orf120	chromosome 6 open reading frame 120	ENSGALG00000011193	4	0.05	0.896264	0.50	0.00195341
ASAH3L	N-acylsphingosine amidohydrolase 3-like	ENSGALG00000015081	4	0.00	0.996818	0.50	0.000212628
DNA2L	DNA2 DNA replication helicase 2-like (yeast)	ENSGALG00000004037	4	0.13	0.364527	0.50	3.09739e-06
USH2A	Usher syndrome 2A (autosomal recessive, mild)	ENSGALG00000009652	4	0.32	0.159004	0.50	0.00281334
PTPDC1	protein tyrosine phosphatase domain containing 1	ENSGALG00000005128	4	-0.14	0.609309	0.49	0.0021152
LY6E	lymphocyte antigen 6 complex, locus E	ENSGALG00000016152	4	0.26	0.174876	0.49	0.000618411
SMPD2	sphingomyelin phosphodiesterase 2, neutral membrane (neutral sphingomyelinase)	ENSGALG00000000954	4	-0.08	0.727397	0.49	4.37221e-05
PARG	poly (ADP-ribose) glycohydrolase	ENSGALG00000002117	4	0.34	0.0515539	0.49	0.000499255
PLAGL1	pleiomorphic adenoma gene-like 1	ENSGALG00000013754	4	0.01	0.98046	0.49	6.72529e-05
SKAP2	src kinase associated phosphoprotein 2	ENSGALG00000011051	4	0.21	0.245169	0.49	0.000194766
ARL6IP2	ADP-ribosylation factor-like 6 interacting protein 2	ENSGALG00000008515	4	-0.15	0.60073	0.49	0.00277896
TIA1	TIA1 cytotoxic granule-associated RNA binding protein	ENSGALG00000013879	4	0.22	0.347268	0.49	0.00196087
IFIT3	interferon-induced protein with tetratricopeptide repeats 3	ENSGALG00000006384	4	-0.08	0.773383	0.49	0.000383022
ACADL	acyl-Coenzyme A dehydrogenase, long chain	ENSGALG00000002891	4	0.40	0.013817	0.49	0.000366388
NUDT21	nudix (nucleoside diphosphate linked moiety X)-type motif 21	ENSGALG00000003084	4	0.08	0.830059	0.49	0.00418084
PHF7	PHD finger protein 7	ENSGALG00000012950	4	0.25	0.215826	0.49	0.000934188
UBFD1	ubiquitin family domain containing 1	ENSGALG00000006117	4	-0.07	0.875215	0.49	0.00949007
TRPV5	transient receptor potential cation channel, subfamily V, member 5	ENSGALG00000014746	4	-0.07	0.843786	0.49	0.00293949
ALX4	aristaless-like homeobox 4	ENSGALG00000008024	4	0.53	9.61365e-05	0.48	3.59591e-05
PPP2R2A	protein phosphatase 2 (formerly 2A), regulatory subunit B, alpha isoform	ENSGALG00000000311	4	0.63	0.00207482	0.47	0.00499533
GRB10	growth factor receptor-bound protein 10	ENSGALG00000013100	4	0.61	0.000370654	0.46	0.00113743
TARS	threonyl-tRNA synthetase	ENSGALG00000003288	4	0.60	0.00286488	0.46	0.00529507
JMJD6	jumonji domain containing 6	ENSGALG00000001802	4	-0.63	0.002337	0.28	0.0968312
